# Supplementary material for: Gut microbes shape microglia and cognitive function during malnutrition
Source: Glia. 2022 Jan 12;70(5):820–41. doi: 10.1002/glia.24139 (PMC9305450; doi:10.1002/glia.24139)
Supplement: Supplementary file 2 — Supplemental File 1 Dietary breakdown for CON, MAL, CON‐PAO, and MAL‐PAO diets, developed and prepared by Research Diets, Inc. [file GLIA-70-820-s003.xlsx]

## Sheet: Sheet1
	Control Diet D09051102		D14071001 Malnourished Diet		Formula 1 CON-PAO		Formula 2 MBG-PAO
	gm%	kcal%	gm%	kcal%	gm%	kcal%	gm%	kcal%
Protein	19	20	6.4	7	18.9	20	6.3	7
Carbohydrate	63.1	65	80.6	88	62.8	65	80.2	88
Fat	6.5	15	2.1	5	7	15	2	5
Total		100		100		100		100
kcal/gm	3.77		3.77		3.77		3.77
Ingredients	gm	kcal	gm	kcal	gm	kcal	gm	kcal
Casein	200	800	71	284	200	800	71	284
L-Cystine	3	12	1.07	4	3	12	1.07	4
Corn Starch	346	1384	557	2228	346	1384	557	2228
Maltodextrin 10	45	180	70	280	45	180	70	280
Dextrose	250	1000	250	1000	250	1000	250	1000
Sucrose	0	0	2.41	10	0	0	2.41	10
Cellulose, BW200	75	0	75	0	75	0	75	0
Inulin	25	25	25	25	25	25	25	25
Soybean Oil	70	630	23.3	210	0	0	0	0
Menhaden Oil	0	0	0	0	70	630	23.3	210
Mineral Mix S10026	10	0	10	0	10	0	10	0
Mineral Mix S10026A	0	0	0	0	0	0	0	0
Dicalcium Phosphate	13	0	13	0	13	0	13	0
Calcium Carbonate	5.5	0	5.5	0	5.5	0	5.5	0
Potassium Citrate, 1 H20	16.5	0	16.5	0	16.5	0	16.5	0
Sodium Chloride	0	0	0	0	0	0	0	0
Vitamin Mix V1001	10	40	10	40	10	40	10	40
Vitamin E Acetate (500 IU/gm)	0	0	0	0	4.203	0	4.447	0
Choline Bitartrate	2	0	2	0	2	0	2	0
Red Dye	0	0	0.025	0	0	0	0.05	0
Blue Dye	0.025	0	0.025	0	0.05	0	0	0
Yellow Dye	0.025	0	0	0	0	0	0	0
VITAMIN AO
Vit E *(IU/4071 or 4081 kcal)	50		50		2151.5		2273.5
Ascorbic Acid Phosphate (33%)	0	0	0	0	0.34	0	0.35	0
Total	46.68		44.18		2000		2000
Added	0		0		0.1		0.1
Table from Research Diets, Inc (see www.researchdiets.com)
The Vitamin E and Vitamin C levels in the diets were calculated based on the spec sheet from the manufacturers
D09051102 = CON Diet
D14071001 = MAL/MAL-BG Diet
Formula 1 = CON-PAO diet
Formula 2 = MBG-PAO Diet
