# Supplementary material for: Gut microbes shape microglia and cognitive function during malnutrition
Source: Glia. 2022 Jan 12;70(5):820–41. doi: 10.1002/glia.24139 (PMC9305450; doi:10.1002/glia.24139)
Supplement: Supplementary file 3 — Supplemental File 2 Lesion videos of CON, MAL, and MAL‐BG microglia, see also Figure S3c,d. [file GLIA-70-820-s008.zip]

Archive with 3 entries (3 files):
- GLIA_24139_Supplemental File 2_CON.avi
- GLIA_24139_Supplemental File 2_MAL.avi
- GLIA_24139_Supplemental File 2_MALBG.avi
