# Supplementary material for: Gut microbes shape microglia and cognitive function during malnutrition
Source: Glia. 2022 Jan 12;70(5):820–41. doi: 10.1002/glia.24139 (PMC9305450; doi:10.1002/glia.24139)
Supplement: Supplementary file 4 — Supplemental File 3 PICRUSt output from MAL and MAL‐BG fecal microbiota, see also Figure S7c [file GLIA-70-820-s009.xlsx]

## Sheet: A
Genes linked to Microglial Oxidation Pathways		RNA-Seq (CD11b+) DEG analyses
GeneCards® (Weizmann Institute; https://www.genecards.org)
AmiGO 2 (http://amigo.geneontology.org/amigo)
Arachidonic Acid -> NADPH Oxidase Pathway
MAL-BG v CON
Gene	Gene Function	baseMean	log2FoldChange	lfcSE	stat	pvalue	padj
S100a8*	Calcium binding protein	3592.11	2.64172	0.975237	2.7088	0.00675269	0.0208964
S100a9	Calcium binding protein	5529.04	2.83111	1.01128	2.79953	0.00511765	0.0167723
MAL-BG v MAL
Gene	Gene Function	baseMean	log2FoldChange	lfcSE	stat	pvalue	padj
S100a8	Calcium binding protein	3592.11	2.3407	0.932295	2.51068	0.0120497	0.0334945
S100a9	Calcium binding protein	5529.04	2.4306	0.96683	2.51399	0.0119375	0.0332461
GO:0016175	superoxide-generating NADPH oxidase activity
GO:0043020	NADPH oxidase complex
MAL-BG v CON
Gene	Gene Function	baseMean	log2FoldChange	lfcSE	stat	pvalue	padj
Cyba	Cytochrome b-245	5062.36	1.26081	0.244231	5.16239	2.43817e-07	5.67022e-06
Cybb	Cytochrome b-245	1919.4	0.0474481	0.339506	0.139756	0.888853	0.922951
Ncf1	neutrophil cytosolic factor	7297.94	-0.12798	0.220201	-0.581195	0.561109	0.667888
Ncf2	neutrophil cytosolic factor	3025.28	0.156879	0.176582	0.888424	0.374313	0.496318
Ncf4	neutrophil cytosolic factor	1087.35	0.175567	0.262603	0.668566	0.503773	0.618024
Noxo1	NADPH oxidase organizer 1	209.713	-0.0784179	0.297892	-0.263243	0.792363	0.853173
Pdgfb	platelet derived growth factor B	7416.85	0.519364	0.254405	2.04149	0.0412024	0.0884212
Sh3pxd2a	SH3 and PX domains 2A	1320.48	-0.681516	0.196637	-3.46586	0.000528537	0.00270885
Sh3pxd2b	SH3 and PX domains 2B	211.384	-0.557263	0.217134	-2.56645	0.0102746	0.0292597
MAL-BG v MAL
Gene	Gene Function	baseMean	log2FoldChange	lfcSE	stat	pvalue	padj
Cyba	Cytochrome b-245	5062.36	1.19125	0.233486	5.10203	3.36031e-07	7.17211e-06
Cybb	Cytochrome b-245	1919.4	-0.448623	0.324495	-1.38253	0.16681	0.266029
Ncf1	neutrophil cytosolic factor	7297.94	-0.0311731	0.210561	-0.148048	0.882305	0.919107
Ncf2	neutrophil cytosolic factor	3025.28	0.0759894	0.168799	0.450178	0.652582	0.746109
Ncf4	neutrophil cytosolic factor	1087.35	0.0100951	0.250955	0.0402268	0.967912	0.979026
Noxo1	NADPH oxidase organizer 1	209.713	-0.259434	0.2843	-0.912537	0.361486	0.484514
Pdgfb	platelet derived growth factor B	7416.85	0.651	0.243262	2.67613	0.00744784	0.0228249
Sh3pxd2a	SH3 and PX domains 2A	1320.48	-0.433586	0.188192	-2.30395	0.0212254	0.052602
Sh3pxd2b	SH3 and PX domains 2B	211.384	-0.495462	0.207941	-2.3827	0.0171862	0.0445199
*Italics indicate DEG

## Sheet: B
pathway	function (MetaCyc; Padj < 0.1)	Broader Function	MAL-BG: mean rel. freq. (%)	MAL-BG: std. dev. (%)	MAL: mean rel. freq. (%)	MAL: std. dev. (%)	p-values	p-values (corrected)	Difference between means	95.0% lower CI	95.0% upper CI	Note	MALBG1-pre	MALBG1-pre: parent seq. count	MALBG1-pre: rel. freq. (%)	MALBG2-pre	MALBG2-pre: parent seq. count	MALBG2-pre: rel. freq. (%)	MALBG3-pre	MALBG3-pre: parent seq. count	MALBG3-pre: rel. freq. (%)	MALBG4-pre	MALBG4-pre: parent seq. count	MALBG4-pre: rel. freq. (%)	MAL1-pre	MAL1-pre: parent seq. count	MAL1-pre: rel. freq. (%)	MAL2-pre	MAL2-pre: parent seq. count	MAL2-pre: rel. freq. (%)	MAL3-pre	MAL3-pre: parent seq. count	MAL3-pre: rel. freq. (%)	MAL4-pre	MAL4-pre: parent seq. count	MAL4-pre: rel. freq. (%)
PWY-6901	superpathway of glucose and xylose degradation	Carbohydrate Metabolism	0.224046	0.0407498	0.0269733	0.0198824	0.00118411	0.00118411	0.197073	0.126651	0.267495		5682.98	2.24001e+06	0.253704	6273.31	2.28527e+06	0.274511	4086.12	2.24237e+06	0.182223	4077.48	2.19517e+06	0.185747	95.5147	1.42427e+06	0.00670622	422.131	739057	0.0571175	206.765	1.76508e+06	0.0117142	350.436	1.08308e+06	0.0323554
FUC-RHAMCAT-PWY	superpathway of fucose and rhamnose degradation	Carbohydrate Metabolism	0.0401333	0.00673686	0.0106958	0.00666989	0.00169889	0.00169889	0.0294375	0.0160443	0.0428306		926.32	2.24001e+06	0.0413535	930	2.28527e+06	0.0406954	1091.59	2.24237e+06	0.0486801	654.255	2.19517e+06	0.0298043	63.2339	1.42427e+06	0.00443974	158.967	739057	0.0215095	106.26	1.76508e+06	0.00602012	117.125	1.08308e+06	0.0108141
PWY-6545	pyrimidine deoxyribonucleotides de novo biosynthesis III	Amino Acid Metabolism	0.0703466	0.0134745	0.00914799	0.00418826	0.00259745	0.00259745	0.0611986	0.0374769	0.0849204		1824.71	2.24001e+06	0.08146	1941.5	2.28527e+06	0.084957	1410.22	2.24237e+06	0.0628896	1143.25	2.19517e+06	0.0520799	83.1416	1.42427e+06	0.00583748	120.664	739057	0.0163268	132.758	1.76508e+06	0.0075214	74.8008	1.08308e+06	0.00690627
P4-PWY	superpathway of L-lysine, L-threonine and L-methionine biosynthesis I	Amino Acid Metabolism	0.479065	0.089734	0.0823363	0.0265426	0.00296571	0.00296571	0.396729	0.238325	0.555133		10170.3	2.24001e+06	0.454028	10482.9	2.28527e+06	0.458715	8498.68	2.24237e+06	0.379004	13709.2	2.19517e+06	0.624515	1751.24	1.42427e+06	0.122957	636.037	739057	0.0860607	898.789	1.76508e+06	0.0509207	751.732	1.08308e+06	0.0694065
PWY-7456	Pathway: β-(1,4)-mannan degradation	Carbohydrate Metabolism	0.0895999	0.0174598	0.000414754	0.000718375	0.00301118	0.00301118	0.0891851	0.0571388	0.121231		2391.54	2.24001e+06	0.106765	2132.02	2.28527e+06	0.0932939	1357.72	2.24237e+06	0.0605485	2146.71	2.19517e+06	0.0977922	23.6289	1.42427e+06	0.00165902	0	739057	0	0	1.76508e+06	0	0	1.08308e+06	0
PWY-6471	peptidoglycan biosynthesis IV (Enterococcus faecium)	Cell Wall Biosynthesis	0.666006	0.0689454	0.425666	0.0553273	0.00371721	0.00371721	0.24034	0.114021	0.366659		13732.2	2.24001e+06	0.613041	14970.2	2.28527e+06	0.655074	13771.4	2.24237e+06	0.614145	17161	2.19517e+06	0.781762	7412.42	1.42427e+06	0.520436	3003.56	739057	0.406404	6766.77	1.76508e+06	0.38337	4250.6	1.08308e+06	0.392453
ASPASN-PWY	superpathway of L-aspartate and L-asparagine biosynthesis	Amino Acid Metabolism	0.862099	0.0488522	1.04941	0.054536	0.00454677	0.00454677	-0.18731	-0.291048	-0.083573		19399	2.24001e+06	0.866022	19582.5	2.28527e+06	0.856903	20891.4	2.24237e+06	0.931667	17425.4	2.19517e+06	0.793805	15878.9	1.42427e+06	1.11488	7262.21	739057	0.982632	19235	1.76508e+06	1.08976	10943.2	1.08308e+06	1.01037
PWY-6749	CMP-legionaminate biosynthesis I	Sialic acid_Carbohydrate Metabolism	0.0641695	0.0146373	0	0	0.0047393	0.0047393	0.0641695	0.0372751	0.0910639		1838.57	2.24001e+06	0.0820787	1692.38	2.28527e+06	0.0740562	1241.85	2.24237e+06	0.055381	991.387	2.19517e+06	0.0451621	0	1.42427e+06	0	0	739057	0	0	1.76508e+06	0	0	1.08308e+06	0
PWY0-166	superpathway of pyrimidine deoxyribonucleotides de novo biosynthesis (E. coli)	Nucleic Acid Metabolism	0.182889	0.0401435	0.0185408	0.00743221	0.00486426	0.00486426	0.164348	0.0919833	0.236713		4786.15	2.24001e+06	0.213667	5241.63	2.28527e+06	0.229366	3533.45	2.24237e+06	0.157576	2874.53	2.19517e+06	0.130948	184.564	1.42427e+06	0.0129585	230.386	739057	0.0311729	293.956	1.76508e+06	0.016654	144.891	1.08308e+06	0.0133777
PWY-7187	pyrimidine deoxyribonucleotides de novo biosynthesis II	Nucleic Acid Metabolism	0.195845	0.0435407	0.0186292	0.00746403	0.00506891	0.00506891	0.177216	0.0985365	0.255896		5260.64	2.24001e+06	0.234849	5494.9	2.28527e+06	0.240448	3835.18	2.24237e+06	0.171032	3008.52	2.19517e+06	0.137051	185.895	1.42427e+06	0.0130519	231.442	739057	0.0313159	295.393	1.76508e+06	0.0167354	145.282	1.08308e+06	0.0134137
PWY-7200	superpathway of pyrimidine deoxyribonucleoside salvage	Nucleic Acid Metabolism	0.128928	0.0287807	0.0130527	0.00527487	0.00513463	0.00513463	0.115875	0.063976	0.167774		3389.77	2.24001e+06	0.151328	3709.46	2.28527e+06	0.16232	2453.14	2.24237e+06	0.109399	2034.13	2.19517e+06	0.0926636	129.925	1.42427e+06	0.00912224	162.834	739057	0.0220327	205.405	1.76508e+06	0.0116372	102.014	1.08308e+06	0.00941885
RHAMCAT-PWY	L-rhamnose degradation I	Carbohydrate Metabolism	0.108434	0.0261176	0.0116071	0.00737601	0.00546892	0.00546892	0.096827	0.0506079	0.143046		2632.2	2.24001e+06	0.117508	3353	2.28527e+06	0.146722	2021.85	2.24237e+06	0.0901658	1741.65	2.19517e+06	0.07934	60.1825	1.42427e+06	0.00422549	167.786	739057	0.0227027	100.264	1.76508e+06	0.00568046	149.68	1.08308e+06	0.0138197
PWY-7111	pyruvate fermentation to isobutanol (engineered)	ENGINEERED	1.15314	0.0406074	1.31911	0.0526823	0.00574909	0.00574909	-0.165974	-0.26144	-0.070509		25938.4	2.24001e+06	1.15796	25359.8	2.28527e+06	1.10971	27285.9	2.24237e+06	1.21683	24762.5	2.19517e+06	1.12804	19490.4	1.42427e+06	1.36845	9154.46	739057	1.23867	24074.3	1.76508e+06	1.36392	14138.6	1.08308e+06	1.3054
PWY-5347	superpathway of L-methionine biosynthesis (transsulfuration)	Amino Acid Metabolism	0.482681	0.113058	0.0447793	0.0192191	0.0058979	0.0058979	0.437902	0.233551	0.642253		10247.6	2.24001e+06	0.457479	10678.8	2.28527e+06	0.467287	7753.35	2.24237e+06	0.345765	14492.4	2.19517e+06	0.660194	1081.78	1.42427e+06	0.0759529	323.315	739057	0.0437471	435.796	1.76508e+06	0.0246899	376.125	1.08308e+06	0.0347272
DENOVOPURINE2-PWY	superpathway of purine nucleotides de novo biosynthesis II	Nucleic Acid Metabolism	0.232925	0.0569951	0.0259091	0.0120883	0.00668558	0.00668558	0.207016	0.104785	0.309247		6259.13	2.24001e+06	0.279425	6753.45	2.28527e+06	0.295521	4491.76	2.24237e+06	0.200313	3434.16	2.19517e+06	0.156441	216.367	1.42427e+06	0.0151914	343.001	739057	0.0464107	386.033	1.76508e+06	0.0218706	218.388	1.08308e+06	0.0201635
PWY-841	superpathway of purine nucleotides de novo biosynthesis I	Nucleic Acid Metabolism	0.223524	0.0548128	0.0207105	0.00844812	0.00691569	0.00691569	0.202813	0.103476	0.302151		6009.17	2.24001e+06	0.268266	6484.87	2.28527e+06	0.283768	4304.31	2.24237e+06	0.191953	3295.13	2.19517e+06	0.150108	205.462	1.42427e+06	0.0144258	259.323	739057	0.0350884	325.979	1.76508e+06	0.0184683	160.94	1.08308e+06	0.0148594
PWY0-162	superpathway of pyrimidine ribonucleotides de novo biosynthesis	Nucleic Acid Metabolism	0.212047	0.0564893	0.0171309	0.00703578	0.00878518	0.00878518	0.194916	0.0920795	0.297753		5952.11	2.24001e+06	0.265718	6083.89	2.28527e+06	0.266222	4079.52	2.24237e+06	0.181929	2948.55	2.19517e+06	0.13432	169.892	1.42427e+06	0.0119283	215.124	739057	0.0291079	269.199	1.76508e+06	0.0152514	132.525	1.08308e+06	0.0122358
PWY-6125	superpathway of guanosine nucleotides de novo biosynthesis II	Nucleic Acid Metabolism	0.156816	0.0420809	0.0132946	0.00547964	0.00903232	0.00903232	0.143522	0.0669767	0.220067		4268.68	2.24001e+06	0.190565	4659.87	2.28527e+06	0.203909	2949.64	2.24237e+06	0.131541	2222.61	2.19517e+06	0.10125	131.37	1.42427e+06	0.00922369	167.198	739057	0.0226232	208.722	1.76508e+06	0.0118251	102.962	1.08308e+06	0.00950639
PWY-7184	pyrimidine deoxyribonucleotides de novo biosynthesis I	Nucleic Acid Metabolism	0.102408	0.0277264	0.00931274	0.0043245	0.00918097	0.00918097	0.0930951	0.0428616	0.143329		2780.9	2.24001e+06	0.124147	3063.55	2.28527e+06	0.134056	1907.95	2.24237e+06	0.0850864	1456.32	2.19517e+06	0.0663417	84.3829	1.42427e+06	0.00592464	123.644	739057	0.01673	134.298	1.76508e+06	0.00760864	75.6823	1.08308e+06	0.00698766
PWY-7197	pyrimidine deoxyribonucleotide phosphorylation	Nucleic Acid Metabolism	0.0969636	0.0262694	0.00761062	0.00312575	0.00920679	0.00920679	0.089353	0.0414939	0.137212		2714.74	2.24001e+06	0.121193	2818.62	2.28527e+06	0.123338	1829.56	2.24237e+06	0.0815903	1355.13	2.19517e+06	0.0617321	75.3372	1.42427e+06	0.00528953	95.5556	739057	0.0129294	119.791	1.76508e+06	0.00678676	58.8852	1.08308e+06	0.0054368
PWY-7228	superpathway of guanosine nucleotides de novo biosynthesis I	Nucleic Acid Metabolism	0.136586	0.0371456	0.0114102	0.00471	0.00938447	0.00938447	0.125176	0.0575754	0.192777		3726.08	2.24001e+06	0.166342	4073.48	2.28527e+06	0.17825	2557.64	2.24237e+06	0.114059	1925.03	2.19517e+06	0.0876939	112.68	1.42427e+06	0.00791144	143.59	739057	0.0194289	179.071	1.76508e+06	0.0101452	88.3269	1.08308e+06	0.00815512
PWY-7196	superpathway of pyrimidine ribonucleosides salvage	Nucleic Acid Metabolism	0.160585	0.0448799	0.0123544	0.00510114	0.0100675	0.0100675	0.14823	0.0664076	0.230053		4548.88	2.24001e+06	0.203074	4661.57	2.28527e+06	0.203983	3051.28	2.24237e+06	0.136074	2177.77	2.19517e+06	0.099207	122.242	1.42427e+06	0.0085828	155.491	739057	0.0210391	193.904	1.76508e+06	0.0109856	95.4191	1.08308e+06	0.00880994
P562-PWY	myo-inositol degradation I	Carbohydrate Metabolism	0.00365878	0.000766115	0.00126272	0.000821383	0.0102382	0.0102382	0.00239606	0.000807413	0.00398471		97.6331	2.24001e+06	0.00435861	89.1098	2.28527e+06	0.00389931	89.978	2.24237e+06	0.00401262	51.907	2.19517e+06	0.0023646	6.1877	1.42427e+06	0.000434447	18.55	739057	0.00250996	11.006	1.76508e+06	0.000623543	16.0615	1.08308e+06	0.00148294
HISDEG-PWY	L-histidine degradation I	Amino Acid Metabolism	0.0994773	0.0174612	0.0482035	0.0175824	0.011589	0.011589	0.0512739	0.0162666	0.0862812		2183.93	2.24001e+06	0.0974964	2847.9	2.28527e+06	0.12462	2252.5	2.24237e+06	0.100452	1653.87	2.19517e+06	0.0753414	1100	1.42427e+06	0.0772325	277.75	739057	0.0375817	820.25	1.76508e+06	0.0464711	341.48	1.08308e+06	0.0315285
MET-SAM-PWY	superpathway of S-adenosyl-L-methionine biosynthesis	Amino Acid Metabolism	0.396911	0.117504	0.0303514	0.0132171	0.0118576	0.0118576	0.366559	0.1523	0.580818		8164.71	2.24001e+06	0.364495	8599.51	2.28527e+06	0.376302	5866.96	2.24237e+06	0.26164	12846.3	2.19517e+06	0.585205	737.951	1.42427e+06	0.0518126	218.725	739057	0.0295951	292.784	1.76508e+06	0.0165876	253.556	1.08308e+06	0.0234105
COA-PWY	coenzyme A biosynthesis I (prokaryotic)	Central Metabolism	0.89191	0.0190712	0.986328	0.0364938	0.0129588	0.0129588	-0.0944177	-0.15751	-0.031325		19884.9	2.24001e+06	0.887717	19754.6	2.28527e+06	0.864431	20568.1	2.24237e+06	0.917249	19718	2.19517e+06	0.898245	14691.5	1.42427e+06	1.03151	7025.35	739057	0.950583	17879.3	1.76508e+06	1.01295	10292.3	1.08308e+06	0.950275
PWY-2941	L-lysine biosynthesis II	Amino Acid Metabolism	0.406266	0.103763	0.123157	0.0320308	0.0138894	0.0138894	0.283108	0.100366	0.465851		8183.27	2.24001e+06	0.365323	8494.07	2.28527e+06	0.371688	6892.65	2.24237e+06	0.307382	12746.7	2.19517e+06	0.58067	2165.88	1.42427e+06	0.152069	716.516	739057	0.0969501	2783.6	1.76508e+06	0.157704	930.432	1.08308e+06	0.0859058
ARGORNPROST-PWY	L-arginine degradation (Stickland reaction)	Amino Acid Metabolism	0.109941	0.0249609	0.0471045	0.012694	0.0144521	0.0144521	0.0628364	0.0196975	0.105975		3115.52	2.24001e+06	0.139085	1861.21	2.28527e+06	0.0814437	2914.98	2.24237e+06	0.129995	1958.97	2.19517e+06	0.0892399	501.566	1.42427e+06	0.0352156	319.317	739057	0.043206	732.842	1.76508e+06	0.041519	741.669	1.08308e+06	0.0684775
PWY-6147	6-hydroxymethyl-dihydropterin diphosphate biosynthesis I	Vitamin Metabolism	0.647039	0.0347794	0.794094	0.0598385	0.0152581	0.0152581	-0.147056	-0.250944	-0.0431677		14823.5	2.24001e+06	0.66176	14160.7	2.28527e+06	0.61965	15627.4	2.24237e+06	0.696912	13386.9	2.19517e+06	0.609833	12770.9	1.42427e+06	0.896663	5627.3	739057	0.761416	13186.3	1.76508e+06	0.747066	8353.1	1.08308e+06	0.771232
TRPSYN-PWY	L-tryptophan biosynthesis	Amino Acid Metabolism	0.782119	0.0467713	0.940349	0.0642088	0.015731	0.015731	-0.15823	-0.273062	-0.0433974		18042.3	2.24001e+06	0.805458	17639.5	2.28527e+06	0.771878	18810.7	2.24237e+06	0.838875	15635.5	2.19517e+06	0.712267	14908.8	1.42427e+06	1.04677	6504.31	739057	0.880083	16461	1.76508e+06	0.932594	9768.91	1.08308e+06	0.901953
HOMOSER-METSYN-PWY	L-methionine biosynthesis I	Amino Acid Metabolism	0.295439	0.0987625	0.0197311	0.00868005	0.0164556	0.0164556	0.275708	0.0951013	0.456315		5971.23	2.24001e+06	0.266572	6320.73	2.28527e+06	0.276586	4122.78	2.24237e+06	0.183858	9982.35	2.19517e+06	0.454741	481.924	1.42427e+06	0.0338366	141.96	739057	0.0192083	189.143	1.76508e+06	0.0107159	164.235	1.08308e+06	0.0151637
P461-PWY	hexitol fermentation to lactate, formate, ethanol and acetate	SCFA	0.0116524	0.00408994	0.00182883	0.00222446	0.0167864	0.0167864	0.00982357	0.00274549	0.0169017		312.627	2.24001e+06	0.0139565	382.148	2.28527e+06	0.0167222	225.414	2.24237e+06	0.0100525	129.042	2.19517e+06	0.00587844	12.2711	1.42427e+06	0.000861571	41.7681	739057	0.00565154	1.974	1.76508e+06	0.000111837	7.4775	1.08308e+06	0.000690389
1CMET2-PWY	N10-formyl-tetrahydrofolate biosynthesis	Vitamin B9 Metabolism	0.859624	0.0358154	1.01536	0.0656654	0.0175585	0.0175585	-0.155738	-0.26939	-0.0420864		19331.5	2.24001e+06	0.863009	19543.4	2.28527e+06	0.85519	20420	2.24237e+06	0.910642	17773.3	2.19517e+06	0.809654	15838	1.42427e+06	1.11201	6954.21	739057	0.940958	18300.8	1.76508e+06	1.03683	10523.8	1.08308e+06	0.971655
HSERMETANA-PWY	L-methionine biosynthesis III	Amino Acid Metabolism	0.31378	0.110868	0.0113112	0.00509663	0.0178383	0.0178383	0.302469	0.0990317	0.505907		6273.06	2.24001e+06	0.280047	6671.89	2.28527e+06	0.291952	4258.04	2.24237e+06	0.18989	10827.3	2.19517e+06	0.493233	162.113	1.42427e+06	0.0113822	115.969	739057	0.0156916	52.4208	1.76508e+06	0.00296989	164.642	1.08308e+06	0.0152012
HEXITOLDEGSUPER-PWY	superpathway of hexitol degradation (bacteria)	Carbohydrate Metabolism	0.0288049	0.0104867	0.00372721	0.00452218	0.0183795	0.0183795	0.0250777	0.00690933	0.043246		786.869	2.24001e+06	0.035128	957.497	2.28527e+06	0.0418986	528.436	2.24237e+06	0.0235659	321.089	2.19517e+06	0.0146271	25.5598	1.42427e+06	0.00179459	84.9609	739057	0.0114959	3.9612	1.76508e+06	0.000224421	15.098	1.08308e+06	0.00139398
PWY-5484	glycolysis II (from fructose 6-phosphate)	Central Metabolism	0.667058	0.115915	0.347166	0.127701	0.0185437	0.0185437	0.319892	0.0756964	0.564088		14771.8	2.24001e+06	0.659453	15622.4	2.28527e+06	0.683612	11194.4	2.24237e+06	0.499223	18130.9	2.19517e+06	0.825944	3970.25	1.42427e+06	0.278757	3588.41	739057	0.485539	3046.88	1.76508e+06	0.172621	4892.8	1.08308e+06	0.451747
PWY0-1296	purine ribonucleosides degradation	Nucleic Acid Metabolism	0.794833	0.0531367	0.929633	0.050401	0.0189568	0.0189568	-0.1348	-0.238335	-0.0312653		18222	2.24001e+06	0.813482	17334.7	2.28527e+06	0.758542	19564.2	2.24237e+06	0.872479	16130.8	2.19517e+06	0.73483	14107	1.42427e+06	0.99047	6646.62	739057	0.899338	17028.4	1.76508e+06	0.96474	9357.69	1.08308e+06	0.863985
PWY-5121	superpathway of geranylgeranyl diphosphate biosynthesis II (via MEP)	Central Metabolism	0.948453	0.0371177	1.0896	0.0610715	0.0191229	0.0191229	-0.141143	-0.24753	-0.0347566		21313.5	2.24001e+06	0.951493	21148.8	2.28527e+06	0.925439	22587.2	2.24237e+06	1.00729	19967.1	2.19517e+06	0.90959	16547.9	1.42427e+06	1.16185	7531.87	739057	1.01912	20074.8	1.76508e+06	1.13733	11264.9	1.08308e+06	1.04008
PWY-7237	myo-, chiro- and scyllo-inositol degradation	Carbohydrate Metabolism	0.00610246	0.00142051	0.00274419	0.00110748	0.0194493	0.0194493	0.00335828	0.000776507	0.00594005		173.124	2.24001e+06	0.00772873	130	2.28527e+06	0.00568861	156.958	2.24237e+06	0.00699966	87.6501	2.19517e+06	0.00399286	54	1.42427e+06	0.00379141	26.8874	739057	0.00363807	18.06	1.76508e+06	0.00102319	27.3379	1.08308e+06	0.00252408
THRESYN-PWY	superpathway of L-threonine biosynthesis	Amino Acid Metabolism	0.970413	0.0202644	1.07641	0.0454917	0.0197984	0.0197984	-0.105998	-0.184736	-0.0272607		21625.4	2.24001e+06	0.965417	21554.9	2.28527e+06	0.94321	22421.8	2.24237e+06	0.999915	21361.4	2.19517e+06	0.973109	16083.1	1.42427e+06	1.12922	7526.65	739057	1.01841	19618.9	1.76508e+06	1.1115	11334.6	1.08308e+06	1.04651
PWY-5097	L-lysine biosynthesis VI	Amino Acid Metabolism	1.06568	0.029448	1.17736	0.0499148	0.0214855	0.0214855	-0.111688	-0.198435	-0.0249415		23917.8	2.24001e+06	1.06776	23462.4	2.28527e+06	1.02668	24873.6	2.24237e+06	1.10926	23247.2	2.19517e+06	1.05901	17732.4	1.42427e+06	1.24501	8280.13	739057	1.12036	21257.1	1.76508e+06	1.20432	12344.6	1.08308e+06	1.13976
ANAEROFRUCAT-PWY	homolactic fermentation	SCFA	0.742006	0.100298	0.42362	0.140857	0.0217022	0.0217022	0.318386	0.0676232	0.569148		16727.1	2.24001e+06	0.746742	17117.9	2.28527e+06	0.749054	13331.4	2.24237e+06	0.59452	19267.2	2.19517e+06	0.877706	4939.47	1.42427e+06	0.346807	4266.66	739057	0.577311	4096.21	1.76508e+06	0.23207	5830.16	1.08308e+06	0.538292
PWY-6612	superpathway of tetrahydrofolate biosynthesis	Vitamin B9 Metabolism	0.317355	0.0656178	0.0986304	0.098139	0.0222587	0.0222587	0.218725	0.0458606	0.391588		8402.54	2.24001e+06	0.375112	8912.06	2.28527e+06	0.389978	5823.09	2.24237e+06	0.259684	5370.38	2.19517e+06	0.244645	374.679	1.42427e+06	0.0263067	1941.82	739057	0.262743	352.248	1.76508e+06	0.0199565	926.208	1.08308e+06	0.0855157
PWY-2942	L-lysine biosynthesis III	Amino Acid Metabolism	1.03287	0.0244347	1.12911	0.0444009	0.0240892	0.0240892	-0.0962368	-0.17311	-0.0193638		23126.7	2.24001e+06	1.03244	22807.7	2.28527e+06	0.99803	23928.8	2.24237e+06	1.06712	22696.1	2.19517e+06	1.03391	16881.9	1.42427e+06	1.1853	7961.81	739057	1.07729	20453.9	1.76508e+06	1.15881	11860.2	1.08308e+06	1.09504
PWY-5100	pyruvate fermentation to acetate and lactate II	SCFA	1.15353	0.0493084	1.31388	0.0736521	0.0242673	0.0242673	-0.160352	-0.290108	-0.0305951		25862.8	2.24001e+06	1.15459	25467.1	2.28527e+06	1.1144	27663.5	2.24237e+06	1.23367	24398.3	2.19517e+06	1.11145	20078.5	1.42427e+06	1.40974	9145	739057	1.23739	24024.1	1.76508e+06	1.36108	13509.4	1.08308e+06	1.24731
PWY-7560	methylerythritol phosphate pathway II	Plant Metabolism_terpenoid	0.993504	0.0407279	1.13929	0.0676051	0.0245346	0.0245346	-0.145788	-0.263468	-0.0281077		22385.7	2.24001e+06	0.999356	22024.8	2.28527e+06	0.96377	23714.4	2.24237e+06	1.05756	20927.3	2.19517e+06	0.953332	17377.1	1.42427e+06	1.22007	7842.39	739057	1.06114	21023.9	1.76508e+06	1.19111	11749.9	1.08308e+06	1.08485
NONMEVIPP-PWY	methylerythritol phosphate pathway I	Plant Metabolism_terpenoid	0.993504	0.0407279	1.13929	0.0676051	0.0245346	0.0245346	-0.145788	-0.263468	-0.0281077		22385.7	2.24001e+06	0.999356	22024.8	2.28527e+06	0.96377	23714.4	2.24237e+06	1.05756	20927.3	2.19517e+06	0.953332	17377.1	1.42427e+06	1.22007	7842.39	739057	1.06114	21023.9	1.76508e+06	1.19111	11749.9	1.08308e+06	1.08485
FOLSYN-PWY	superpathway of tetrahydrofolate biosynthesis and salvage	Vitamin B9 Metabolism	0.405045	0.0709446	0.134964	0.1283	0.0266214	0.0266214	0.270081	0.047908	0.492254		10508.8	2.24001e+06	0.46914	11015	2.28527e+06	0.482001	7698.46	2.24237e+06	0.343317	7150.2	2.19517e+06	0.325724	555.407	1.42427e+06	0.0389958	2572.27	739057	0.348048	523.442	1.76508e+06	0.0296555	1333.9	1.08308e+06	0.123157
PWY0-1061	superpathway of L-alanine biosynthesis	Amino Acid Metabolism	0.328031	0.131857	0.0268654	0.0246481	0.0266804	0.0266804	0.301166	0.0635492	0.538783		6528.12	2.24001e+06	0.291433	6365.1	2.28527e+06	0.278527	4371.42	2.24237e+06	0.194946	12012.4	2.19517e+06	0.54722	114.13	1.42427e+06	0.00801321	489.796	739057	0.0662731	72.8637	1.76508e+06	0.00412808	314.607	1.08308e+06	0.0290473
PWY-4984	urea cycle	Nitrogen Metabolism	0.167186	0.0698653	0.0104779	0.0165262	0.0269377	0.0269377	0.156708	0.0319783	0.281438		6031.5	2.24001e+06	0.269263	4393.64	2.28527e+06	0.192259	2637.64	2.24237e+06	0.117627	1966.77	2.19517e+06	0.0895954	15.6153	1.42427e+06	0.00109637	288.837	739057	0.0390819	30.5937	1.76508e+06	0.00173328	0	1.08308e+06	0
PWY-7219	adenosine ribonucleotides de novobiosynthesis	Nucleic Acid Metabolism	1.10529	0.0303793	1.23085	0.0600265	0.0274248	0.0274248	-0.125562	-0.2293	-0.0218245		24702.4	2.24001e+06	1.10278	24379	2.28527e+06	1.06679	25829.7	2.24237e+06	1.15189	24140.5	2.19517e+06	1.09971	18424.4	1.42427e+06	1.2936	8618.88	739057	1.1662	22732.5	1.76508e+06	1.2879	12734	1.08308e+06	1.17571
PWY-6121	5-aminoimidazole ribonucleotide biosynthesis I	Nucleic Acid Metabolism	1.01023	0.0284159	1.12748	0.0562963	0.0278343	0.0278343	-0.117246	-0.214536	-0.0199561		22610.7	2.24001e+06	1.0094	22127.5	2.28527e+06	0.968268	23505.7	2.24237e+06	1.04825	22281.1	2.19517e+06	1.01501	17101.7	1.42427e+06	1.20073	7799.49	739057	1.05533	20463.7	1.76508e+06	1.15937	11854.1	1.08308e+06	1.09448
PYRIDOXSYN-PWY	pyridoxal 5'-phosphate biosynthesis I	Vitamin B6 Metabolism	0.0383541	0.0163412	0.000703347	0.00038299	0.0281425	0.0281425	0.0376507	0.00763593	0.0676655		1098.31	2.24001e+06	0.0490316	1358.66	2.28527e+06	0.0594529	535.891	2.24237e+06	0.0238984	461.719	2.19517e+06	0.0210334	10.2403	1.42427e+06	0.000718985	9.3816	739057	0.0012694	3.3962	1.76508e+06	0.000192411	6.8515	1.08308e+06	0.000632591
PWY-5189	tetrapyrrole biosynthesis II (from glycine)	Vitamin B12 Metabolism	0.58044	0.0753352	0.757117	0.0756063	0.028535	0.028535	-0.176677	-0.32746	-0.0258932		13543.6	2.24001e+06	0.604622	12928.1	2.28527e+06	0.565714	15253.7	2.24237e+06	0.680248	10343.2	2.19517e+06	0.471177	12357.9	1.42427e+06	0.867664	5223.12	739057	0.706728	13823.1	1.76508e+06	0.783144	7266.75	1.08308e+06	0.670931
PWY0-845	superpathway of pyridoxal 5'-phosphate biosynthesis and salvage	Vitamin B6 Metabolism	0.0527757	0.0234755	0.000885112	0.000482043	0.0313618	0.0313618	0.0518906	0.00876847	0.0950128		1527.99	2.24001e+06	0.0682135	1895.23	2.28527e+06	0.0829324	738.033	2.24237e+06	0.032913	593.662	2.19517e+06	0.027044	12.8873	1.42427e+06	0.000904835	11.8093	739057	0.00159789	4.2804	1.76508e+06	0.000242505	8.6129	1.08308e+06	0.000795219
GLYCOLYSIS	Glycolysis	Central Metabolism	0.83874	0.0884553	0.529545	0.156315	0.0328295	0.0328295	0.309195	0.0382253	0.580165		18906.2	2.24001e+06	0.844024	19519.3	2.28527e+06	0.854133	15792.3	2.24237e+06	0.704266	20909.8	2.19517e+06	0.952535	6593.74	1.42427e+06	0.462955	5117.22	739057	0.692399	5385.85	1.76508e+06	0.305134	7123.35	1.08308e+06	0.657691
PWY-5686	UMP biosynthesis I	Nucleic Acid Metabolism	1.11466	0.035463	1.25153	0.0694238	0.0332413	0.0332413	-0.136865	-0.256852	-0.0168775		24912.5	2.24001e+06	1.11216	24570	2.28527e+06	1.07514	26271.4	2.24237e+06	1.17159	24141.6	2.19517e+06	1.09976	19088.2	1.42427e+06	1.34021	8718.48	739057	1.17968	22917.4	1.76508e+06	1.29838	12865.3	1.08308e+06	1.18784
PWY-5913	partial TCA cycle (obligate autotrophs)	Central Metabolism	0.237873	0.102835	0.0188529	0.0124836	0.0335263	0.0335263	0.21902	0.0317303	0.40631		4477.18	2.24001e+06	0.199873	4797.72	2.28527e+06	0.209941	2986.28	2.24237e+06	0.133175	8967.34	2.19517e+06	0.408502	151.369	1.42427e+06	0.0106278	298.495	739057	0.0403887	238.052	1.76508e+06	0.0134868	118.145	1.08308e+06	0.0109082
BIOTIN-BIOSYNTHESIS-PWY	biotin biosynthesis I	Vitamin Metabolism	0.104694	0.0484843	0.00148862	0.00151651	0.0345208	0.0345208	0.103205	0.0141755	0.192235		943.293	2.24001e+06	0.0421112	3972.34	2.28527e+06	0.173824	1858.94	2.24237e+06	0.0829004	2632.88	2.19517e+06	0.119939	48.2358	1.42427e+06	0.0033867	0	739057	0	0	1.76508e+06	0	27.8111	1.08308e+06	0.00256777
PWY-6385	peptidoglycan biosynthesis III (mycobacteria)	Cell Wall Biosynthesis	0.966004	0.0236444	1.06991	0.053335	0.0351586	0.0351586	-0.103909	-0.196234	-0.0115841		21472.4	2.24001e+06	0.958587	21345.7	2.28527e+06	0.934055	22414.2	2.24237e+06	0.999573	21332.7	2.19517e+06	0.9718	16154.9	1.42427e+06	1.13426	7483.94	739057	1.01263	19605.1	1.76508e+06	1.11072	11069.5	1.08308e+06	1.02204
PEPTIDOGLYCANSYN-PWY	Pathway: peptidoglycan biosynthesis I (meso-diaminopimelate containing)	Cell Wall Biosynthesis	0.966981	0.0239995	1.07028	0.0530825	0.0351669	0.0351669	-0.103298	-0.195138	-0.0114574		21498.4	2.24001e+06	0.959747	21359.6	2.28527e+06	0.934662	22453.6	2.24237e+06	1.00133	21341.1	2.19517e+06	0.972184	16155.6	1.42427e+06	1.13431	7488.16	739057	1.0132	19608.3	1.76508e+06	1.1109	11076.7	1.08308e+06	1.0227
PWY-5188	tetrapyrrole biosynthesis I (from glutamate)	Vitamin B12 Metabolism	0.617196	0.0726362	0.786623	0.0800538	0.035212	0.035212	-0.169427	-0.322485	-0.0163694		14345.7	2.24001e+06	0.640431	13672.5	2.28527e+06	0.598287	16044.7	2.24237e+06	0.715524	11295.1	2.19517e+06	0.51454	12815.8	1.42427e+06	0.899811	5362.69	739057	0.725612	14522	1.76508e+06	0.82274	7563.48	1.08308e+06	0.698327
PWY-6277	superpathway of 5-aminoimidazole ribonucleotide biosynthesis	Nucleic Acid Metabolism	1.01712	0.0323887	1.14018	0.0636505	0.0353906	0.0353906	-0.12306	-0.233065	-0.0130551		22789.9	2.24001e+06	1.0174	22247.5	2.28527e+06	0.973519	23877.4	2.24237e+06	1.06483	22231.4	2.19517e+06	1.01274	17346	1.42427e+06	1.21789	7854.24	739057	1.06274	20928.7	1.76508e+06	1.18571	11853.2	1.08308e+06	1.09439
PWY-6122	5-aminoimidazole ribonucleotide biosynthesis II	Nucleic Acid Metabolism	1.01712	0.0323887	1.14018	0.0636505	0.0353906	0.0353906	-0.12306	-0.233065	-0.0130551		22789.9	2.24001e+06	1.0174	22247.5	2.28527e+06	0.973519	23877.4	2.24237e+06	1.06483	22231.4	2.19517e+06	1.01274	17346	1.42427e+06	1.21789	7854.24	739057	1.06274	20928.7	1.76508e+06	1.18571	11853.2	1.08308e+06	1.09439
PWY-5505	L-glutamate and L-glutamine biosynthesis	Amino Acid Metabolism	0.98939	0.0917976	1.20009	0.0986871	0.0353979	0.0353979	-0.2107	-0.40135	-0.0200503		22988.9	2.24001e+06	1.02629	22089.2	2.28527e+06	0.966589	24852	2.24237e+06	1.10829	18799.3	2.19517e+06	0.856392	19246.9	1.42427e+06	1.35135	8099.59	739057	1.09594	21567.8	1.76508e+06	1.22192	12251.3	1.08308e+06	1.13115
GLYCOGENSYNTH-PWY	glycogen biosynthesis I (from ADP-D-Glucose)	Carbohydrate Metabolism	1.1148	0.0365725	1.25202	0.0709974	0.0354099	0.0354099	-0.137211	-0.259929	-0.0144925		24995.3	2.24001e+06	1.11586	24551.9	2.28527e+06	1.07436	26299.1	2.24237e+06	1.17282	24063.1	2.19517e+06	1.09618	18855	1.42427e+06	1.32383	8707.64	739057	1.17821	23336.6	1.76508e+06	1.32213	12822.5	1.08308e+06	1.18389
PWY-5695	inosine 5'-phosphate degradation	Nitrogen Metabolism	0.333385	0.0448928	0.433295	0.0459142	0.0358379	0.0358379	-0.0999098	-0.190638	-0.00918147		6733.86	2.24001e+06	0.300618	6353.48	2.28527e+06	0.278019	8562.28	2.24237e+06	0.38184	8189.42	2.19517e+06	0.373065	5196.96	1.42427e+06	0.364886	3091.5	739057	0.418304	8295.79	1.76508e+06	0.469996	5198.76	1.08308e+06	0.479995
PWY-6387	UDP-N-acetylmuramoyl-pentapeptide biosynthesis I (meso-diaminopimelate containing)	Cell Wall Biosynthesis	0.982118	0.0243529	1.08523	0.0539648	0.037212	0.037212	-0.10311	-0.196481	-0.0097385		21824.5	2.24001e+06	0.974303	21697	2.28527e+06	0.94943	22802.7	2.24237e+06	1.0169	21684.7	2.19517e+06	0.987837	16389.6	1.42427e+06	1.15073	7594.88	739057	1.02764	19875.6	1.76508e+06	1.12605	11226	1.08308e+06	1.03649
PWY-6163	chorismate biosynthesis from 3-dehydroquinate	Amino Acid Metabolism	1.06569	0.0377433	1.20458	0.0734443	0.0379317	0.0379317	-0.138898	-0.265842	-0.011954		24002.8	2.24001e+06	1.07155	23339.5	2.28527e+06	1.0213	25190	2.24237e+06	1.12336	22973.1	2.19517e+06	1.04653	18457.7	1.42427e+06	1.29594	8293.52	739057	1.12218	22181.2	1.76508e+06	1.25667	12385.5	1.08308e+06	1.14354
PWY-7208	superpathway of pyrimidine nucleobases salvage	Nucleic Acid Metabolism	1.12171	0.0304953	1.21114	0.0478485	0.0404903	0.0404903	-0.0894357	-0.17319	-0.00568173		24759.3	2.24001e+06	1.10532	24676.9	2.28527e+06	1.07983	25806.4	2.24237e+06	1.15085	25262.6	2.19517e+06	1.15082	17812.3	1.42427e+06	1.25063	8610.7	739057	1.16509	22357.5	1.76508e+06	1.26666	12587.5	1.08308e+06	1.16219
PWY-5304	superpathway of sulfur oxidation (Acidianus ambivalens)	Sulfur Metabolism	0.0356736	0.0180084	0.00050152	0.000459273	0.0429518	0.0429518	0.0351721	0.00209718	0.068247		1465	2.24001e+06	0.0654016	772	2.28527e+06	0.0337816	563	2.24237e+06	0.0251073	404	2.19517e+06	0.018404	8	1.42427e+06	0.000561691	9	739057	0.00121777	4	1.76508e+06	0.000226619	0	1.08308e+06	0
PWY-6519	8-amino-7-oxononanoate biosynthesis I	Central Metabolism	0.100005	0.050842	0.00117432	0.00119681	0.0434685	0.0434685	0.0988308	0.00544708	0.192215		788.091	2.24001e+06	0.0351825	4024.49	2.28527e+06	0.176105	1849.4	2.24237e+06	0.0824751	2332.54	2.19517e+06	0.106257	38.102	1.42427e+06	0.00267519	0	739057	0	0	1.76508e+06	0	21.9009	1.08308e+06	0.00202209
PWY-6123	inosine-5'-phosphate biosynthesis I	Nucleic Acid Metabolism	0.913269	0.024851	1.009	0.0549356	0.0489741	0.0489741	-0.0957264	-0.190772	-0.000680975		20314.7	2.24001e+06	0.906905	20114.4	2.28527e+06	0.880176	21295.2	2.24237e+06	0.949674	20114.8	2.19517e+06	0.916321	15260.2	1.42427e+06	1.07144	6963.22	739057	0.942177	18607.1	1.76508e+06	1.05418	10486.2	1.08308e+06	0.968183
PWY0-1319	CDP-diacylglycerol biosynthesis II	Fatty acid and lipid biosynthesis	1.16699	0.0345705	1.29958	0.0762338	0.0492366	0.0492366	-0.132587	-0.264473	-0.000700634		26110.6	2.24001e+06	1.16565	25671.2	2.28527e+06	1.12334	27356.7	2.24237e+06	1.21999	25442	2.19517e+06	1.159	19771.4	1.42427e+06	1.38818	9032.88	739057	1.22222	24046.2	1.76508e+06	1.36233	13274.2	1.08308e+06	1.22559
PWY-5667	CDP-diacylglycerol biosynthesis I	Fatty acid and lipid biosynthesis	1.16699	0.0345705	1.29958	0.0762338	0.0492366	0.0492366	-0.132587	-0.264473	-0.000700634		26110.6	2.24001e+06	1.16565	25671.2	2.28527e+06	1.12334	27356.7	2.24237e+06	1.21999	25442	2.19517e+06	1.159	19771.4	1.42427e+06	1.38818	9032.88	739057	1.22222	24046.2	1.76508e+06	1.36233	13274.2	1.08308e+06	1.22559
PWY-7221	guanosine ribonucleotides de novobiosynthesis	Nucleic Acid Metabolism	0.943922	0.0197058	1.02992	0.0493857	0.049706	0.049706	-0.0860008	-0.171822	-0.000179663		21190.9	2.24001e+06	0.946021	21095.8	2.28527e+06	0.92312	21862.4	2.24237e+06	0.974967	20449.7	2.19517e+06	0.931577	15540.4	1.42427e+06	1.09111	7217.47	739057	0.976579	18808.5	1.76508e+06	1.06559	10683.6	1.08308e+06	0.986406
COMPLETE-ARO-PWY	superpathway of aromatic amino acid biosynthesis	Amino Acid Metabolism	1.08994	0.0381588	1.21958	0.076437	0.0528342	0.0528342	-0.129644	-0.261735	0.00244695		24535.1	2.24001e+06	1.09531	23800.6	2.28527e+06	1.04148	25719.3	2.24237e+06	1.14697	23619.9	2.19517e+06	1.07599	18457.9	1.42427e+06	1.29595	8365.46	739057	1.13191	22861	1.76508e+06	1.29519	12512.6	1.08308e+06	1.15528
PWY-6386	UDP-N-acetylmuramoyl-pentapeptide biosynthesis II (lysine-containing)	Cell Wall Biosynthesis	0.998214	0.0256138	1.09618	0.0577525	0.0529911	0.0529911	-0.0979657	-0.197936	0.00200494		22230.9	2.24001e+06	0.992448	21954.5	2.28527e+06	0.960694	23117.9	2.24237e+06	1.03096	22143.9	2.19517e+06	1.00876	16578.7	1.42427e+06	1.16401	7635.16	739057	1.03309	20166.6	1.76508e+06	1.14254	11319.1	1.08308e+06	1.04508
SER-GLYSYN-PWY	superpathway of L-serine and glycine biosynthesis I	Amino Acid Metabolism	0.933391	0.048113	1.10415	0.102581	0.0557771	0.0557771	-0.170763	-0.348112	0.00658616		20931.2	2.24001e+06	0.934426	21611.8	2.28527e+06	0.9457	22286.2	2.24237e+06	0.993867	18869.1	2.19517e+06	0.85957	17829.4	1.42427e+06	1.25183	7220.51	739057	0.97699	20087.9	1.76508e+06	1.13808	11369.4	1.08308e+06	1.04972
PWY-6317	D-galactose degradation I (Leloir pathway)	Carbohydrate Metabolism	0.98284	0.0210169	1.07226	0.0544027	0.0585269	0.0585269	-0.0894228	-0.184102	0.00525687		21583.6	2.24001e+06	0.96355	22050.9	2.28527e+06	0.964915	22765.7	2.24237e+06	1.01525	21680.5	2.19517e+06	0.987645	16603.1	1.42427e+06	1.16573	7645.53	739057	1.0345	18574.6	1.76508e+06	1.05234	11226	1.08308e+06	1.03649
PWY-3001	superpathway of L-isoleucine biosynthesis I	Amino Acid Metabolism	1.03094	0.0265282	1.13271	0.0622798	0.0590116	0.0590116	-0.101766	-0.209712	0.00617997		23160	2.24001e+06	1.03393	22714.4	2.28527e+06	0.993946	23963.6	2.24237e+06	1.06867	22549.1	2.19517e+06	1.02721	17176.5	1.42427e+06	1.20598	7751.01	739057	1.04877	20775.8	1.76508e+06	1.17705	11903.3	1.08308e+06	1.09902
ARO-PWY	chorismate biosynthesis I	Amino Acid Metabolism	1.0439	0.0344005	1.15931	0.0709015	0.0594593	0.0594593	-0.115407	-0.23794	0.00712645		23467.4	2.24001e+06	1.04765	22773.5	2.28527e+06	0.996532	24516.3	2.24237e+06	1.09332	22788.3	2.19517e+06	1.03811	17523.6	1.42427e+06	1.23035	7961.99	739057	1.07732	21694.8	1.76508e+06	1.22912	11918.8	1.08308e+06	1.10045
VALSYN-PWY	L-valine biosynthesis	Amino Acid Metabolism	1.14734	0.0383259	1.26532	0.0730192	0.0610052	0.0610052	-0.11798	-0.24423	0.00827019		26069.6	2.24001e+06	1.16382	25060.1	2.28527e+06	1.09659	26895.4	2.24237e+06	1.19942	24795.6	2.19517e+06	1.12955	19206.8	1.42427e+06	1.34853	8630.79	739057	1.16781	23324.2	1.76508e+06	1.32143	13251.8	1.08308e+06	1.22353
ILEUSYN-PWY	L-isoleucine biosynthesis I (from threonine)	Amino Acid Metabolism	1.14734	0.0383259	1.26532	0.0730192	0.0610052	0.0610052	-0.11798	-0.24423	0.00827019		26069.6	2.24001e+06	1.16382	25060.1	2.28527e+06	1.09659	26895.4	2.24237e+06	1.19942	24795.6	2.19517e+06	1.12955	19206.8	1.42427e+06	1.34853	8630.79	739057	1.16781	23324.2	1.76508e+06	1.32143	13251.8	1.08308e+06	1.22353
PHOSLIPSYN-PWY	superpathway of phospholipid biosynthesis I (bacteria)	Fatty acid and lipid biosynthesis	1.08053	0.0370039	1.20743	0.0799503	0.0637785	0.0637785	-0.126895	-0.265151	0.0113607		24176.8	2.24001e+06	1.07932	23744.2	2.28527e+06	1.03901	25553.5	2.24237e+06	1.13957	23361.7	2.19517e+06	1.06423	18383.7	1.42427e+06	1.29074	8359.52	739057	1.13111	22661	1.76508e+06	1.28386	12173.9	1.08308e+06	1.124
TRNA-CHARGING-PWY	tRNA charging	Protein Metabolism	0.985388	0.0254141	1.07426	0.0560925	0.0640992	0.0640992	-0.0888705	-0.185914	0.00817287		21898	2.24001e+06	0.977587	21663	2.28527e+06	0.947939	22759.1	2.24237e+06	1.01495	21975.3	2.19517e+06	1.00107	16197.8	1.42427e+06	1.13727	7471.56	739057	1.01096	19811.2	1.76508e+06	1.1224	11116.8	1.08308e+06	1.0264
PWY-5104	L-isoleucine biosynthesis IV	Amino Acid Metabolism	1.21853	0.0512781	1.35518	0.0858965	0.0653464	0.0653464	-0.136651	-0.286062	0.0127597		27717.5	2.24001e+06	1.23738	26490.3	2.28527e+06	1.15917	28987.6	2.24237e+06	1.29272	26009.3	2.19517e+06	1.18484	20841.6	1.42427e+06	1.46332	9159.76	739057	1.23939	24813.8	1.76508e+06	1.40582	14212.3	1.08308e+06	1.3122
PWY4FS-8	phosphatidylglycerol biosynthesis II (non-plastidic)	Fatty acid and lipid metabolism_Chloroplast	1.02986	0.0382822	1.15305	0.0818143	0.0736067	0.0736067	-0.123194	-0.264646	0.0182584		23043.6	2.24001e+06	1.02873	22617.5	2.28527e+06	0.989709	24480.3	2.24237e+06	1.09171	22155.8	2.19517e+06	1.00929	17562.8	1.42427e+06	1.23311	7963.75	739057	1.07756	21823	1.76508e+06	1.23638	11536.7	1.08308e+06	1.06517
PWY4FS-7	phosphatidylglycerol biosynthesis I (plastidic)	Fatty acid and lipid metabolism_Chloroplast	1.02986	0.0382822	1.15305	0.0818143	0.0736067	0.0736067	-0.123194	-0.264646	0.0182584		23043.6	2.24001e+06	1.02873	22617.5	2.28527e+06	0.989709	24480.3	2.24237e+06	1.09171	22155.8	2.19517e+06	1.00929	17562.8	1.42427e+06	1.23311	7963.75	739057	1.07756	21823	1.76508e+06	1.23638	11536.7	1.08308e+06	1.06517
PWY-5101	L-isoleucine biosynthesis II	Amino Acid Metabolism	1.23881	0.041554	1.36032	0.0821604	0.0776622	0.0776622	-0.121512	-0.263501	0.0204771		28114.2	2.24001e+06	1.25509	27030.7	2.28527e+06	1.18282	29050.7	2.24237e+06	1.29553	26820.6	2.19517e+06	1.2218	20730.7	1.42427e+06	1.45553	9242.84	739057	1.25063	25089	1.76508e+06	1.42141	14228.7	1.08308e+06	1.31372
PWY-5973	cis-vaccenate biosynthesis	Fatty acid and lipid biosynthesis	1.05347	0.0276592	1.1453	0.0623541	0.0779288	0.0779288	-0.0918348	-0.19977	0.0161007		23706.5	2.24001e+06	1.05832	23216.8	2.28527e+06	1.01593	24513.5	2.24237e+06	1.09319	22970.9	2.19517e+06	1.04643	17471	1.42427e+06	1.22666	7878.47	739057	1.06602	20839	1.76508e+06	1.18063	11999.6	1.08308e+06	1.10791
PWYG-321	mycolate biosynthesis	Cell Wall Biosynthesis/Fatty Acid and Lipid Biosynthesis	0.108882	0.0729594	0.000316907	0.0005489	0.0819653	0.0819653	0.108565	-0.0254846	0.242615		585.32	2.24001e+06	0.0261303	5175.06	2.28527e+06	0.226453	2113.32	2.24237e+06	0.0942448	1947.13	2.19517e+06	0.0887006	0	1.42427e+06	0	0	739057	0	0	1.76508e+06	0	13.7295	1.08308e+06	0.00126763
PWY-7664	oleate biosynthesis IV (anaerobic)	Fatty acid and lipid biosynthesis	0.106364	0.071494	0.000752548	0.00076754	0.0833075	0.0833075	0.105611	-0.0257412	0.236964		564.451	2.24001e+06	0.0251986	5062.84	2.28527e+06	0.221542	2061.56	2.24237e+06	0.0919366	1904.93	2.19517e+06	0.0867783	24.4773	1.42427e+06	0.00171858	0	739057	0	0	1.76508e+06	0	13.9892	1.08308e+06	0.00129161
GLYCOCAT-PWY	glycogen degradation I	Carbohydrate Metabolism	1.22028	0.0353539	1.32611	0.0737903	0.0838007	0.0838007	-0.105826	-0.233365	0.0217137		27632.5	2.24001e+06	1.23359	26830	2.28527e+06	1.17404	28466.4	2.24237e+06	1.26947	26430.3	2.19517e+06	1.20402	20041.1	1.42427e+06	1.40711	9191.42	739057	1.24367	24564.8	1.76508e+06	1.39171	13667.8	1.08308e+06	1.26193
PWY-5989	stearate biosynthesis II (bacteria and plants)	Fatty acid and lipid biosynthesis	0.0919635	0.062105	0.000644943	0.000657755	0.0841703	0.0841703	0.0913186	-0.0227843	0.205421		484.806	2.24001e+06	0.0216431	4390.15	2.28527e+06	0.192106	1777.67	2.24237e+06	0.0792764	1642.61	2.19517e+06	0.0748282	20.9737	1.42427e+06	0.00147259	0	739057	0	0	1.76508e+06	0	11.9917	1.08308e+06	0.00110718
P221-PWY	octane oxidation	octane oxidation	0.000165772	0.00011346	0	0	0.0853762	0.0853762	0.000165772	-4.26972e-05	0.000374241		2.9997	2.24001e+06	0.000133915	6.9982	2.28527e+06	0.000306231	4.9992	2.24237e+06	0.000222942	0	2.19517e+06	0	0	1.42427e+06	0	0	739057	0	0	1.76508e+06	0	0	1.08308e+06	0
PWY0-862	(5Z)-dodecenoate biosynthesis I	Fatty acid and lipid biosynthesis	0.0926828	0.0630256	0.000645134	0.000657988	0.0854646	0.0854646	0.0920377	-0.0237567	0.207832		485.048	2.24001e+06	0.0216539	4444.19	2.28527e+06	0.194471	1783.28	2.24237e+06	0.0795266	1648.13	2.19517e+06	0.0750798	20.9838	1.42427e+06	0.0014733	0	739057	0	0	1.76508e+06	0	11.9923	1.08308e+06	0.00110724
PWY-6282	palmitoleate biosynthesis I (from (5Z)-dodec-5-enoate)	Fatty acid and lipid biosynthesis	0.0931944	0.0636238	0.000645163	0.000658018	0.0862071	0.0862071	0.0925493	-0.0243444	0.209443		485.51	2.24001e+06	0.0216745	4479.94	2.28527e+06	0.196035	1788.96	2.24237e+06	0.0797798	1652.7	2.19517e+06	0.075288	20.9848	1.42427e+06	0.00147337	0	739057	0	0	1.76508e+06	0	11.9928	1.08308e+06	0.00110728
PWY-6737	starch degradation V	Carbohydrate Metabolism	1.13687	0.0344488	1.22397	0.0610057	0.086961	0.086961	-0.0870939	-0.192835	0.0186473		25343.1	2.24001e+06	1.13138	24742.4	2.28527e+06	1.08269	26158.4	2.24237e+06	1.16655	25614.9	2.19517e+06	1.16687	18419	1.42427e+06	1.29322	8521.22	739057	1.15299	22506.3	1.76508e+06	1.27509	12721.7	1.08308e+06	1.17458
FASYN-INITIAL-PWY	superpathway of fatty acid biosynthesis initiation (E. coli)	Fatty acid and lipid biosynthesis	0.0787355	0.0542667	0.000537694	0.000548408	0.0880193	0.0880193	0.0781978	-0.0215046	0.1779		405.543	2.24001e+06	0.0181045	3807.9	2.28527e+06	0.166628	1501.03	2.24237e+06	0.0669394	1388.89	2.19517e+06	0.0632703	17.4892	1.42427e+06	0.00122794	0	739057	0	0	1.76508e+06	0	9.9951	1.08308e+06	0.000922836
ANAGLYCOLYSIS-PWY	glycolysis III (from glucose)	Central Metabolism	1.14858	0.0184261	1.23559	0.0623698	0.0903731	0.0903731	-0.0870071	-0.197113	0.0230992		26027.1	2.24001e+06	1.16192	25751.2	2.28527e+06	1.12683	26260.8	2.24237e+06	1.17111	24903.3	2.19517e+06	1.13446	18953.4	1.42427e+06	1.33074	8680.4	739057	1.17452	22093	1.76508e+06	1.25168	12839	1.08308e+06	1.18541
ORNDEG-PWY	superpathway of ornithine degradation	Polyamine Metabolism	0.000313904	0.000201019	3.40736e-05	5.90172e-05	0.0908548	0.0908548	0.00027983	-7.51646e-05	0.000634825		12.5536	2.24001e+06	0.000560427	8.0633	2.28527e+06	0.000352838	0	2.24237e+06	0	7.5152	2.19517e+06	0.000342351	1.9412	1.42427e+06	0.000136294	0	739057	0	0	1.76508e+06	0	0	1.08308e+06	0
PWY0-781	aspartate superpathway	Central Metabolism	0.113886	0.0465441	0.0496839	0.0168821	0.0920177	0.0920177	0.0642017	-0.0170561	0.14546		2080.31	2.24001e+06	0.0928707	4413.74	2.28527e+06	0.193139	2149.93	2.24237e+06	0.0958773	1616.88	2.19517e+06	0.0736559	925.837	1.42427e+06	0.0650042	477.124	739057	0.0645586	421.94	1.76508e+06	0.0239049	490.291	1.08308e+06	0.045268
PWY-7315	dTDP-N-acetylthomosamine biosynthesis	Carbohydrate Metabolism_Lipopolysaccharide	0.613148	0.0649668	0.730392	0.0788019	0.0956629	0.0956629	-0.117244	-0.262806	0.0283183		14185.5	2.24001e+06	0.633279	13180.9	2.28527e+06	0.576777	15874.6	2.24237e+06	0.707937	11735.4	2.19517e+06	0.534601	12206.8	1.42427e+06	0.857053	4986.85	739057	0.674759	12968.8	1.76508e+06	0.734744	7094.34	1.08308e+06	0.655013
SULFATE-CYS-PWY			0.0192831	0.0085987	0.00762438	0.00511529	0.100896	0.100896	0.0116588	-0.00329404	0.0266115		9890.85	2.24001e+06	0.441554	10099.8	2.28527e+06	0.441952	8688.2	2.24237e+06	0.387456	12510	2.19517e+06	0.569888	2760.39	1.42427e+06	0.193811	3163.45	739057	0.428038	5328.65	1.76508e+06	0.301893	4373.37	1.08308e+06	0.403788
SO4ASSIM-PWY			0.00873762	0.00394848	0.00342107	0.00231202	0.102189	0.102189	0.00531655	-0.00154192	0.012175		9.5779	2.24001e+06	0.000427583	77.3228	2.28527e+06	0.00338353	106.635	2.24237e+06	0.00475547	19.5965	2.19517e+06	0.000892708	0	1.42427e+06	0	0	739057	0	0	1.76508e+06	0	0	1.08308e+06	0
PWY-7663			1.10532	0.0257362	1.18967	0.0644428	0.104172	0.104172	-0.0843587	-0.196341	0.027624		24657	2.24001e+06	1.10076	23691.1	2.28527e+06	1.03669	25465.2	2.24237e+06	1.13564	23603	2.19517e+06	1.07522	18264.3	1.42427e+06	1.28236	7999.95	739057	1.08245	21958.5	1.76508e+06	1.24406	12428.5	1.08308e+06	1.14751
GLCMANNANAUT-PWY			0.833808	0.046688	0.949334	0.0872822	0.104284	0.104284	-0.115526	-0.266502	0.0354503		6773.27	2.24001e+06	0.302377	8408.83	2.28527e+06	0.367958	6104.65	2.24237e+06	0.272241	8011.86	2.19517e+06	0.364976	5290.48	1.42427e+06	0.371452	3387.88	739057	0.458405	5901.07	1.76508e+06	0.334324	5532.83	1.08308e+06	0.51084
PWY0-1297			0.460212	0.0670892	0.331883	0.0927086	0.104829	0.104829	0.12833	-0.0372465	0.293906		21858.7	2.24001e+06	0.975833	21617.8	2.28527e+06	0.945962	22480.9	2.24237e+06	1.00255	22765.7	2.19517e+06	1.03708	15667.3	1.42427e+06	1.10002	7439.49	739057	1.00662	19155.6	1.76508e+06	1.08526	10925.6	1.08308e+06	1.00875
PWY-6572			0.00236482	0.00177995	0	0	0.104875	0.104875	0.00236482	-0.000905643	0.00563529		73.5164	2.24001e+06	0.00328197	38.5405	2.28527e+06	0.00168647	0	2.24237e+06	0	38.2028	2.19517e+06	0.00174031	10.4557	1.42427e+06	0.000734109	0	739057	0	0	1.76508e+06	0	0	1.08308e+06	0
BRANCHED-CHAIN-AA-SYN-PWY			1.08708	0.0361414	1.1891	0.0787719	0.107595	0.107595	-0.10202	-0.238262	0.034222		73.5164	2.24001e+06	0.00328197	38.5405	2.28527e+06	0.00168647	0	2.24237e+06	0	38.2028	2.19517e+06	0.00174031	10.4557	1.42427e+06	0.000734109	0	739057	0	0	1.76508e+06	0	0	1.08308e+06	0
PWY-7199			0.326888	0.0410017	0.418755	0.069674	0.107869	0.107869	-0.0918673	-0.212932	0.0291973		73.5164	2.24001e+06	0.00328197	38.5405	2.28527e+06	0.00168647	0	2.24237e+06	0	38.2028	2.19517e+06	0.00174031	10.4557	1.42427e+06	0.000734109	0	739057	0	0	1.76508e+06	0	0	1.08308e+06	0
PWY-6609			0.990356	0.0335917	1.05016	0.0428033	0.10835	0.10835	-0.0598073	-0.13774	0.0181252		26966.1	2.24001e+06	1.20384	28007.9	2.28527e+06	1.22558	27862.2	2.24237e+06	1.24253	26620	2.19517e+06	1.21266	24816.2	1.42427e+06	1.74238	9655.15	739057	1.30642	24029.9	1.76508e+06	1.36141	14886.5	1.08308e+06	1.37446
PWY-5896			0.00167719	0.00116107	0.000183527	0.000317878	0.109058	0.109058	0.00149366	-0.000564389	0.00355171		49.3809	2.24001e+06	0.0022045	25.7938	2.28527e+06	0.0011287	0	2.24237e+06	0	25.5366	2.19517e+06	0.00116331	6.983	1.42427e+06	0.000490286	0	739057	0	0	1.76508e+06	0	0	1.08308e+06	0
PWY-5850			0.00167719	0.00116107	0.000183527	0.000317878	0.109058	0.109058	0.00149366	-0.000564389	0.00355171		49.3809	2.24001e+06	0.0022045	25.7938	2.28527e+06	0.0011287	0	2.24237e+06	0	25.5366	2.19517e+06	0.00116331	6.983	1.42427e+06	0.000490286	0	739057	0	0	1.76508e+06	0	0	1.08308e+06	0
PWY-5845			0.00167719	0.00116107	0.000183527	0.000317878	0.109058	0.109058	0.00149366	-0.000564389	0.00355171		7841.29	2.24001e+06	0.350056	8234.28	2.28527e+06	0.36032	6738.3	2.24237e+06	0.300498	10784.5	2.19517e+06	0.491284	1970.99	1.42427e+06	0.138386	2554.42	739057	0.345632	3986.02	1.76508e+06	0.225827	3502.42	1.08308e+06	0.323375
CALVIN-PWY			1.22115	0.0145648	1.44617	0.172916	0.109112	0.109112	-0.225011	-0.541341	0.0913191		34062.8	2.24001e+06	1.52066	32893.6	2.28527e+06	1.43938	35544.6	2.24237e+06	1.58513	33059.3	2.19517e+06	1.506	24079.7	1.42427e+06	1.69067	11309.9	739057	1.53031	29775.9	1.76508e+06	1.68694	16717	1.08308e+06	1.54346
PWY-5862			0.00112413	0.00077981	0.000122571	0.0002123	0.10947	0.10947	0.00100155	-0.000381096	0.0023842
PWY-5860			0.00112413	0.00077981	0.000122571	0.0002123	0.10947	0.10947	0.00100155	-0.000381096	0.0023842
P161-PWY			0.37554	0.0705497	0.258305	0.0826068	0.111999	0.111999	0.117235	-0.0371495	0.271619
NONOXIPENT-PWY			1.51279	0.0517965	1.61285	0.0761127	0.115349	0.115349	-0.100056	-0.234484	0.034373
PWY-5659			0.426903	0.0710288	0.302346	0.0959388	0.124911	0.124911	0.124558	-0.0476248	0.29674		9446.86	2.24001e+06	0.421734	9762.15	2.28527e+06	0.427177	7377.36	2.24237e+06	0.328998	11627.9	2.19517e+06	0.529705	3024.45	1.42427e+06	0.212351	2778.14	739057	0.375904	3581.79	1.76508e+06	0.202926	4529.48	1.08308e+06	0.418202
PWY0-1338			0.000486688	0.000372044	4.38751e-05	7.59939e-05	0.129622	0.129622	0.000442813	-0.0002255	0.00111113		23.4549	2.24001e+06	0.00104709	10.1854	2.28527e+06	0.000445698	0	2.24237e+06	0	9.9653	2.19517e+06	0.000453964	2.4996	1.42427e+06	0.0001755	0	739057	0	0	1.76508e+06	0	0	1.08308e+06	0
GLUCARDEG-PWY			0.0176443	0.00830399	0.00744721	0.00522777	0.131131	0.131131	0.0101971	-0.00431828	0.0247124		478.521	2.24001e+06	0.0213625	287.005	2.28527e+06	0.0125589	654.153	2.24237e+06	0.0291723	164.274	2.19517e+06	0.00748343	7.8658	1.42427e+06	0.000552268	82.8641	739057	0.0112121	77.5104	1.76508e+06	0.00439133	147.658	1.08308e+06	0.0136331
METHGLYUT-PWY			0.000358401	0.000272977	3.58201e-05	6.20422e-05	0.131281	0.131281	0.000322581	-0.000165634	0.000810796		17.1691	2.24001e+06	0.000766475	8.3192	2.28527e+06	0.000364036	0	2.24237e+06	0	6.6534	2.19517e+06	0.000303092	2.0407	1.42427e+06	0.00014328	0	739057	0	0	1.76508e+06	0	0	1.08308e+06	0
GLYCOL-GLYOXDEG-PWY			0.0010802	0.000806018	0.00013363	0.000231454	0.132513	0.132513	0.000946573	-0.000478535	0.00237168		48.5752	2.24001e+06	0.00216853	32.6292	2.28527e+06	0.0014278	0	2.24237e+06	0	15.9035	2.19517e+06	0.000724476	7.613	1.42427e+06	0.000534519	0	739057	0	0	1.76508e+06	0	0	1.08308e+06	0
PWY-5103			1.08359	0.0357321	1.1797	0.0827339	0.13701	0.13701	-0.0961106	-0.239441	0.0472194		24555.5	2.24001e+06	1.09622	23627.6	2.28527e+06	1.03391	25385	2.24237e+06	1.13206	23536.3	2.19517e+06	1.07219	18210.2	1.42427e+06	1.27856	7885.98	739057	1.06703	21810.8	1.76508e+06	1.23568	12320.5	1.08308e+06	1.13754
P124-PWY			0.267689	0.055303	0.376968	0.0918157	0.138582	0.138582	-0.109279	-0.2691	0.0505418		5482.77	2.24001e+06	0.244766	6814.76	2.28527e+06	0.298204	7561.3	2.24237e+06	0.337201	4183.65	2.19517e+06	0.190584	5713.45	1.42427e+06	0.401149	2023.17	739057	0.27375	9087.83	1.76508e+06	0.514869	3445.32	1.08308e+06	0.318102
PWY-6588			0.318685	0.0472655	0.455681	0.119689	0.140544	0.140544	-0.136996	-0.345084	0.0710928		7729.26	2.24001e+06	0.345055	7846.82	2.28527e+06	0.343365	7835.11	2.24237e+06	0.349411	5200.54	2.19517e+06	0.236908	4970.64	1.42427e+06	0.348995	2590.32	739057	0.35049	11303.3	1.76508e+06	0.640388	5229.67	1.08308e+06	0.482849
PWY0-1298			0.467264	0.0558155	0.361821	0.0902748	0.145908	0.145908	0.105443	-0.0520649	0.262951		10149.5	2.24001e+06	0.4531	10382.3	2.28527e+06	0.454315	9064.82	2.24237e+06	0.404251	12235.7	2.19517e+06	0.557389	3090.04	1.42427e+06	0.216956	3318.5	739057	0.449019	6290.8	1.76508e+06	0.356404	4602.07	1.08308e+06	0.424904
ALL-CHORISMATE-PWY			0.00126889	0.000917806	0.00024148	0.000418255	0.149113	0.149113	0.00102741	-0.000560236	0.00261506		57.9701	2.24001e+06	0.00258794	30.6061	2.28527e+06	0.00133928	0	2.24237e+06	0	25.208	2.19517e+06	0.00114834	13.7573	1.42427e+06	0.000965919	0	739057	0	0	1.76508e+06	0	0	1.08308e+06	0
PWY-7211			0.0254955	0.013083	0.0109064	0.00603569	0.150555	0.150555	0.0145891	-0.00803643	0.0372146		444.088	2.24001e+06	0.0198253	918.584	2.28527e+06	0.0401958	155.074	2.24237e+06	0.00691561	769.304	2.19517e+06	0.0350452	97.867	1.42427e+06	0.00687137	157.033	739057	0.0212477	116.691	1.76508e+06	0.00661113	96.3442	1.08308e+06	0.00889535
UDPNAGSYN-PWY			0.819608	0.0343772	0.911835	0.0832051	0.150753	0.150753	-0.0922274	-0.236607	0.0521525		18300	2.24001e+06	0.816962	17904.7	2.28527e+06	0.783481	19631.7	2.24237e+06	0.875486	17616.3	2.19517e+06	0.802502	14195.7	1.42427e+06	0.996697	6183.25	739057	0.836641	17527.1	1.76508e+06	0.992995	8892.21	1.08308e+06	0.821008
ORNARGDEG-PWY			0.000384751	0.000319548	3.99467e-05	6.91898e-05	0.157302	0.157302	0.000344804	-0.000227879	0.000917488		19.647	2.24001e+06	0.000877095	5.777	2.28527e+06	0.000252793	0	2.24237e+06	0	8.9808	2.19517e+06	0.000409116	2.2758	1.42427e+06	0.000159787	0	739057	0	0	1.76508e+06	0	0	1.08308e+06	0
ARGDEG-PWY			0.000384751	0.000319548	3.99467e-05	6.91898e-05	0.157302	0.157302	0.000344804	-0.000227879	0.000917488		19.647	2.24001e+06	0.000877095	5.777	2.28527e+06	0.000252793	0	2.24237e+06	0	8.9808	2.19517e+06	0.000409116	2.2758	1.42427e+06	0.000159787	0	739057	0	0	1.76508e+06	0	0	1.08308e+06	0
PWY-5971			0.102673	0.0939327	0.00105006	0.00106818	0.157646	0.157646	0.101623	-0.0709537	0.274199		505.557	2.24001e+06	0.0225694	5890.63	2.28527e+06	0.257765	750.406	2.24237e+06	0.0334648	2126.95	2.19517e+06	0.096892	33.8577	1.42427e+06	0.00237719	0	739057	0	0	1.76508e+06	0	19.7452	1.08308e+06	0.00182305
PYRIDNUCSYN-PWY			0.425735	0.0964513	0.310819	0.0756682	0.158378	0.158378	0.114916	-0.0606781	0.29051		9101.22	2.24001e+06	0.406303	9379.59	2.28527e+06	0.410437	6927.64	2.24237e+06	0.308942	12671.8	2.19517e+06	0.577258	3313.89	1.42427e+06	0.232673	2670.86	739057	0.361388	4260.31	1.76508e+06	0.241367	4417.36	1.08308e+06	0.40785
ECASYN-PWY			0.000427584	0.000368225	3.94869e-05	6.83933e-05	0.164605	0.164605	0.000388097	-0.000275616	0.00105181		22.4244	2.24001e+06	0.00100109	5.82	2.28527e+06	0.000254674	0	2.24237e+06	0	9.9787	2.19517e+06	0.000454575	2.2496	1.42427e+06	0.000157947	0	739057	0	0	1.76508e+06	0	0	1.08308e+06	0
PWY0-1586			1.26269	0.0807249	1.44622	0.172187	0.165602	0.165602	-0.183522	-0.481214	0.114171		28247.8	2.24001e+06	1.26106	27377.5	2.28527e+06	1.198	31282.3	2.24237e+06	1.39505	26269	2.19517e+06	1.19667	23166	1.42427e+06	1.62652	9363.02	739057	1.26689	28416.5	1.76508e+06	1.60993	13880	1.08308e+06	1.28153
ENTBACSYN-PWY			0.000907729	0.000779381	9.30581e-05	0.000161181	0.167077	0.167077	0.000814671	-0.000584685	0.00221403		47.4781	2.24001e+06	0.00211955	12.3942	2.28527e+06	0.000542352	0	2.24237e+06	0	21.2715	2.19517e+06	0.000969012	5.3016	1.42427e+06	0.000372233	0	739057	0	0	1.76508e+06	0	0	1.08308e+06	0
PWY-6897			0.26557	0.0215092	0.33083	0.0623694	0.167513	0.167513	-0.0652599	-0.174438	0.0439178		6496.12	2.24001e+06	0.290005	6306.03	2.28527e+06	0.275943	5933.33	2.24237e+06	0.264601	5086.92	2.19517e+06	0.231732	3222.37	1.42427e+06	0.226247	2599.31	739057	0.351706	6904.31	1.76508e+06	0.391162	3836.33	1.08308e+06	0.354204
PWY-6629			0.00205079	0.00176525	0.000210495	0.000364589	0.167904	0.167904	0.0018403	-0.00132932	0.00500991		107.506	2.24001e+06	0.00479936	27.9259	2.28527e+06	0.001222	0	2.24237e+06	0	47.8947	2.19517e+06	0.00218182	11.9921	1.42427e+06	0.000841982	0	739057	0	0	1.76508e+06	0	0	1.08308e+06	0
PPGPPMET-PWY			0.000428586	0.000369363	4.38786e-05	7.59999e-05	0.168197	0.168197	0.000384708	-0.000278603	0.00104802		22.4902	2.24001e+06	0.00100402	5.8243	2.28527e+06	0.000254863	0	2.24237e+06	0	9.9981	2.19517e+06	0.000455458	2.4998	1.42427e+06	0.000175514	0	739057	0	0	1.76508e+06	0	0	1.08308e+06	0
PWY0-1479			0.000689891	0.000545423	0.000120272	0.000208317	0.16897	0.16897	0.000569619	-0.000380127	0.00151936		34.1061	2.24001e+06	0.00152259	15.7831	2.28527e+06	0.000690645	0	2.24237e+06	0	11.9929	2.19517e+06	0.00054633	6.852	1.42427e+06	0.000481088	0	739057	0	0	1.76508e+06	0	0	1.08308e+06	0
PWY-7400			0.899236	0.0360366	0.982068	0.083117	0.186893	0.186893	-0.0828323	-0.226808	0.0611433		20240.7	2.24001e+06	0.903599	19471.6	2.28527e+06	0.852049	21359.1	2.24237e+06	0.952522	19510.1	2.19517e+06	0.888773	15405.5	1.42427e+06	1.08164	6518.04	739057	0.88194	18433.8	1.76508e+06	1.04436	9967.9	1.08308e+06	0.920325
ARGSYN-PWY			0.902015	0.0365037	0.985411	0.0838749	0.187781	0.187781	-0.0833968	-0.228668	0.0618739		20305.1	2.24001e+06	0.906473	19529.1	2.28527e+06	0.854563	21441.1	2.24237e+06	0.956179	19555.5	2.19517e+06	0.890843	15461.2	1.42427e+06	1.08555	6538.7	739057	0.884736	18512.7	1.76508e+06	1.04883	9991.74	1.08308e+06	0.922526
OANTIGEN-PWY			0.819898	0.0264731	0.880865	0.061601	0.189151	0.189151	-0.0609664	-0.167703	0.0457703		18392.8	2.24001e+06	0.821105	18302.9	2.28527e+06	0.800908	19342.2	2.24237e+06	0.862577	17451.7	2.19517e+06	0.795004	13869	1.42427e+06	0.973761	6157.05	739057	0.833096	15861.1	1.76508e+06	0.898606	8859.6	1.08308e+06	0.817996
PWY-7234			0.014937	0.00551656	0.0683695	0.0553162	0.192764	0.192764	-0.0534325	-0.154456	0.0475913		270.576	2.24001e+06	0.0120792	211.74	2.28527e+06	0.00926544	324.184	2.24237e+06	0.0144572	525.661	2.19517e+06	0.0239462	116.91	1.42427e+06	0.0082084	993.728	739057	0.134459	342.252	1.76508e+06	0.0193902	1206.78	1.08308e+06	0.11142
PWY-6478			0.0651891	0.00861442	0.0557346	0.00749041	0.202346	0.202346	0.00945454	-0.00674821	0.0256573		1452.91	2.24001e+06	0.064862	1813.14	2.28527e+06	0.0793404	1291.65	2.24237e+06	0.0576019	1294.1	2.19517e+06	0.058952	652.69	1.42427e+06	0.0458262	488.12	739057	0.0660463	1035.79	1.76508e+06	0.0586822	567.357	1.08308e+06	0.0523835
ARGSYNBSUB-PWY			0.931098	0.041001	1.01848	0.0925193	0.206828	0.206828	-0.0873806	-0.247537	0.0727755		20979.9	2.24001e+06	0.9366	20132.9	2.28527e+06	0.880986	22274.1	2.24237e+06	0.993327	20052.4	2.19517e+06	0.913479	16021.9	1.42427e+06	1.12492	6726.38	739057	0.91013	19312.8	1.76508e+06	1.09416	10231.9	1.08308e+06	0.944704
PWY-7229			0.706809	0.0861521	0.838301	0.135094	0.213416	0.213416	-0.131492	-0.367977	0.104993		14650.3	2.24001e+06	0.65403	19323	2.28527e+06	0.845548	13887.7	2.24237e+06	0.619331	15549	2.19517e+06	0.708329	8849.2	1.42427e+06	0.621314	7280.59	739057	0.985119	14871.9	1.76508e+06	0.842562	9793.37	1.08308e+06	0.90421
COLANSYN-PWY			0.268573	0.0483291	0.189686	0.0825616	0.214441	0.214441	0.0788865	-0.0645191	0.222292		5994.62	2.24001e+06	0.267616	6319.44	2.28527e+06	0.276529	4418.62	2.24237e+06	0.197051	7312.03	2.19517e+06	0.333096	1636.54	1.42427e+06	0.114904	2035.21	739057	0.275379	1760.86	1.76508e+06	0.0997612	2910.27	1.08308e+06	0.268702
PWY0-1415			0.000619488	0.000383203	0.000255504	0.000263403	0.229907	0.229907	0.000363985	-0.000313923	0.00104189		24.7456	2.24001e+06	0.00110471	19.8175	2.28527e+06	0.000867184	3.322	2.24237e+06	0.000148147	7.8568	2.19517e+06	0.000357912	8.5677	1.42427e+06	0.00060155	0	739057	0	0	1.76508e+06	0	4.554	1.08308e+06	0.000420466
HISTSYN-PWY			0.918917	0.0274114	0.981591	0.0725966	0.237228	0.237228	-0.0626746	-0.189158	0.0638087		20650.2	2.24001e+06	0.921882	19989.9	2.28527e+06	0.874729	21288.9	2.24237e+06	0.94939	20407.8	2.19517e+06	0.929665	15336.5	1.42427e+06	1.0768	6539.58	739057	0.884855	17982.8	1.76508e+06	1.01881	10244.9	1.08308e+06	0.945903
DAPLYSINESYN-PWY			0.774972	0.0201087	0.696144	0.0933405	0.240712	0.240712	0.0788282	-0.0884886	0.246145		17717.9	2.24001e+06	0.790976	17129.2	2.28527e+06	0.74955	17072.7	2.24237e+06	0.761368	17517.3	2.19517e+06	0.797993	7761.56	1.42427e+06	0.54495	5295.73	739057	0.716553	14127.7	1.76508e+06	0.800403	7827.12	1.08308e+06	0.722669
PWY-7328			0.184966	0.0523048	0.131627	0.0492866	0.24616	0.24616	0.0533392	-0.0482769	0.154955		4026.54	2.24001e+06	0.179755	6067.69	2.28527e+06	0.265513	2670.63	2.24237e+06	0.119098	3852.51	2.19517e+06	0.175499	1112.33	1.42427e+06	0.0780984	1318.9	739057	0.178457	1532.65	1.76508e+06	0.0868319	1983.37	1.08308e+06	0.183122
PWY490-3			0.0955401	0.0067371	0.123404	0.033702	0.248513	0.248513	-0.0278634	-0.0884525	0.0327257		1968.26	2.24001e+06	0.0878684	2431.21	2.28527e+06	0.106386	2104.37	2.24237e+06	0.0938458	2064.78	2.19517e+06	0.0940601	972.476	1.42427e+06	0.0682789	1180.62	739057	0.159747	2377.72	1.76508e+06	0.134709	1417.53	1.08308e+06	0.130879
DHGLUCONATE-PYR-CAT-PWY			3.22174e-05	3.97884e-05	0	0	0.255343	0.255343	3.22174e-05	-4.08892e-05	0.000105324		0.7037	2.24001e+06	3.14151e-05	2.2271	2.28527e+06	9.74546e-05	0	2.24237e+06	0	0	2.19517e+06	0	0	1.42427e+06	0	0	739057	0	0	1.76508e+06	0	0	1.08308e+06	0
PWY-6562			0.000105649	0.000131563	0	0	0.258469	0.258469	0.000105649	-0.000136082	0.00034738		2.2494	2.24001e+06	0.000100419	7.3626	2.28527e+06	0.000322176	0	2.24237e+06	0	0	2.19517e+06	0	0	1.42427e+06	0	0	739057	0	0	1.76508e+06	0	0	1.08308e+06	0
P281-PWY			4.37743e-05	5.45944e-05	0	0	0.259045	0.259045	4.37743e-05	-5.65367e-05	0.000144085		0.9276	2.24001e+06	4.14106e-05	3.0551	2.28527e+06	0.000133687	0	2.24237e+06	0	0	2.19517e+06	0	0	1.42427e+06	0	0	739057	0	0	1.76508e+06	0	0	1.08308e+06	0
DENITRIFICATION-PWY			3.05977e-05	3.8388e-05	0	0	0.261294	0.261294	3.05977e-05	-3.99359e-05	0.000101131		0.6364	2.24001e+06	2.84106e-05	2.1477	2.28527e+06	9.39801e-05	0	2.24237e+06	0	0	2.19517e+06	0	0	1.42427e+06	0	0	739057	0	0	1.76508e+06	0	0	1.08308e+06	0
3-HYDROXYPHENYLACETATE-DEGRADATION-PWY			5.40021e-05	6.78656e-05	0	0	0.261934	0.261934	5.40021e-05	-7.06932e-05	0.000178697		1.1172	2.24001e+06	4.98748e-05	3.7966	2.28527e+06	0.000166134	0	2.24237e+06	0	0	2.19517e+06	0	0	1.42427e+06	0	0	739057	0	0	1.76508e+06	0	0	1.08308e+06	0
FUCCAT-PWY			0.0227387	0.00500214	0.0152853	0.00883559	0.262331	0.262331	0.00745333	-0.0078634	0.0227701		498.41	2.24001e+06	0.0222504	485.942	2.28527e+06	0.0212641	687.045	2.24237e+06	0.0306392	368.813	2.19517e+06	0.0168011	70.154	1.42427e+06	0.00492561	206.119	739057	0.0278894	167.611	1.76508e+06	0.00949596	203.949	1.08308e+06	0.0188304
PWY-5028			6.17646e-05	7.81631e-05	0	0	0.264583	0.264583	6.17646e-05	-8.18511e-05	0.00020538		1.2496	2.24001e+06	5.57855e-05	4.3711	2.28527e+06	0.000191273	0	2.24237e+06	0	0	2.19517e+06	0	0	1.42427e+06	0	0	739057	0	0	1.76508e+06	0	0	1.08308e+06	0
PWY-5431			2.6973e-05	3.41383e-05	0	0	0.264628	0.264628	2.6973e-05	-3.57523e-05	8.96983e-05		0.5455	2.24001e+06	2.43526e-05	1.9091	2.28527e+06	8.35394e-05	0	2.24237e+06	0	0	2.19517e+06	0	0	1.42427e+06	0	0	739057	0	0	1.76508e+06	0	0	1.08308e+06	0
PWY-5417			2.6973e-05	3.41383e-05	0	0	0.264628	0.264628	2.6973e-05	-3.57523e-05	8.96983e-05		0.5455	2.24001e+06	2.43526e-05	1.9091	2.28527e+06	8.35394e-05	0	2.24237e+06	0	0	2.19517e+06	0	0	1.42427e+06	0	0	739057	0	0	1.76508e+06	0	0	1.08308e+06	0
PROTOCATECHUATE-ORTHO-CLEAVAGE-PWY			6.59281e-05	8.34423e-05	0	0	0.264631	0.264631	6.59281e-05	-8.73877e-05	0.000219244		1.3333	2.24001e+06	5.95221e-05	4.6663	2.28527e+06	0.00020419	0	2.24237e+06	0	0	2.19517e+06	0	0	1.42427e+06	0	0	739057	0	0	1.76508e+06	0	0	1.08308e+06	0
CATECHOL-ORTHO-CLEAVAGE-PWY			2.82565e-05	3.57639e-05	0	0	0.26464	0.26464	2.82565e-05	-3.74556e-05	9.39685e-05		0.5714	2.24001e+06	2.55088e-05	2	2.28527e+06	8.7517e-05	0	2.24237e+06	0	0	2.19517e+06	0	0	1.42427e+06	0	0	739057	0	0	1.76508e+06	0	0	1.08308e+06	0
P125-PWY			7.35678e-05	9.36619e-05	0.000779102	0.000895654	0.266058	0.266058	-0.000705534	-0.00234032	0.000929249		1.4595	2.24001e+06	6.5156e-05	5.2359	2.28527e+06	0.000229115	0	2.24237e+06	0	0	2.19517e+06	0	31.0921	1.42427e+06	0.00218302	0	739057	0	0	1.76508e+06	0	10.1094	1.08308e+06	0.000933389
GLUTORN-PWY			0.865491	0.0368137	0.93791	0.0901129	0.26744	0.26744	-0.0724194	-0.228857	0.0840186		19509.4	2.24001e+06	0.870953	18701.8	2.28527e+06	0.818361	20635.4	2.24237e+06	0.92025	18711.6	2.19517e+06	0.852399	14798.6	1.42427e+06	1.03903	6120.76	739057	0.828186	17890	1.76508e+06	1.01355	9432.26	1.08308e+06	0.87087
P105-PWY			0.00390217	0.00280184	0.00162501	0.00167414	0.281951	0.281951	0.00227716	-0.00259677	0.00715109		162.413	2.24001e+06	0.00725056	130.94	2.28527e+06	0.00572973	0	2.24237e+06	0	57.6978	2.19517e+06	0.00262839	54.398	1.42427e+06	0.00381936	0	739057	0	0	1.76508e+06	0	29.0341	1.08308e+06	0.00268069
AST-PWY			0.000288793	0.000214729	0.000116376	0.000121243	0.282818	0.282818	0.000172417	-0.000199771	0.000544606		12.5969	2.24001e+06	0.00056236	9.3832	2.28527e+06	0.000410595	0	2.24237e+06	0	4	2.19517e+06	0.000182218	4	1.42427e+06	0.000280845	0	739057	0	0	1.76508e+06	0	2	1.08308e+06	0.000184658
P441-PWY			0.00383977	0.00285003	0.00157255	0.0016369	0.288	0.288	0.00226722	-0.00267726	0.0072117		168.431	2.24001e+06	0.00751923	122.68	2.28527e+06	0.0053683	0	2.24237e+06	0	54.2548	2.19517e+06	0.00247155	53.9489	1.42427e+06	0.00378783	0	739057	0	0	1.76508e+06	0	27.1027	1.08308e+06	0.00250236
GLYCOLYSIS-E-D			0.00184035	0.00136689	0.000754547	0.000785862	0.288687	0.288687	0.00108581	-0.00128573	0.00345734		80.771	2.24001e+06	0.00360584	58.802	2.28527e+06	0.00257309	0	2.24237e+06	0	25.9577	2.19517e+06	0.00118249	25.9175	1.42427e+06	0.0018197	0	739057	0	0	1.76508e+06	0	12.9806	1.08308e+06	0.00119848
PWY-6126			0.556996	0.0983377	0.680404	0.152386	0.290333	0.290333	-0.123408	-0.390541	0.143726		11153.9	2.24001e+06	0.497941	16367	2.28527e+06	0.716196	10264.6	2.24237e+06	0.457757	12207.2	2.19517e+06	0.556092	6349.44	1.42427e+06	0.445803	6345	739057	0.858527	11668.5	1.76508e+06	0.661075	8190.41	1.08308e+06	0.756211
PANTOSYN-PWY			0.300136	0.0408314	0.349979	0.0619288	0.295155	0.295155	-0.0498431	-0.158709	0.0590228		6591.61	2.24001e+06	0.294267	7411.97	2.28527e+06	0.324337	5308.72	2.24237e+06	0.236746	7577.64	2.19517e+06	0.345195	4381.95	1.42427e+06	0.307663	2825.17	739057	0.382267	4872.89	1.76508e+06	0.276072	4699.68	1.08308e+06	0.433916
PANTO-PWY			0.22682	0.0343596	0.269548	0.0552245	0.30655	0.30655	-0.0427287	-0.139142	0.053685		4961.98	2.24001e+06	0.221516	5706.91	2.28527e+06	0.249726	3884.14	2.24237e+06	0.173215	5769.38	2.19517e+06	0.262821	3264.76	1.42427e+06	0.229223	2259.2	739057	0.305688	3593.78	1.76508e+06	0.203605	3679	1.08308e+06	0.339678
GLYOXYLATE-BYPASS			0.00108466	0.000809332	0.000464651	0.000483953	0.307357	0.307357	0.000620006	-0.00078795	0.00202796		48.7886	2.24001e+06	0.00217806	32.7353	2.28527e+06	0.00143245	0	2.24237e+06	0	15.9836	2.19517e+06	0.000728125	15.9613	1.42427e+06	0.00112066	0	739057	0	0	1.76508e+06	0	7.9925	1.08308e+06	0.000737939
P23-PWY			0.0017919	0.00132171	0.000776944	0.000806432	0.308058	0.308058	0.00101495	-0.00128827	0.00331817		78.0104	2.24001e+06	0.0034826	57.5482	2.28527e+06	0.00251822	0	2.24237e+06	0	25.6126	2.19517e+06	0.00116677	26.4839	1.42427e+06	0.00185947	0	739057	0	0	1.76508e+06	0	13.5202	1.08308e+06	0.0012483
GLYCOLYSIS-TCA-GLYOX-BYPASS			0.00140706	0.001044	0.000611178	0.000643009	0.312057	0.312057	0.000795879	-0.00102499	0.00261674		61.8768	2.24001e+06	0.00276235	44.6411	2.28527e+06	0.00195343	0	2.24237e+06	0	20.0299	2.19517e+06	0.000912452	21.4342	1.42427e+06	0.00150492	0	739057	0	0	1.76508e+06	0	10.1787	1.08308e+06	0.000939788
PWY-7210			0.014283	0.00736111	0.00835578	0.00560329	0.312461	0.312461	0.00592719	-0.00737001	0.0192244		247.758	2.24001e+06	0.0110606	515.46	2.28527e+06	0.0225557	86.2594	2.24237e+06	0.00384679	431.764	2.19517e+06	0.0196688	63.7122	1.42427e+06	0.00447332	131.336	739057	0.0177708	66.6762	1.76508e+06	0.00377753	80.1644	1.08308e+06	0.00740149
PWY-7392			0.0557605	0.0403617	0.111662	0.0754363	0.313421	0.313421	-0.0559013	-0.186388	0.0745855		508.863	2.24001e+06	0.022717	2840.84	2.28527e+06	0.124311	1006.71	2.24237e+06	0.0448949	683.124	2.19517e+06	0.0311194	458.288	1.42427e+06	0.032177	1520.01	739057	0.205669	2923.77	1.76508e+06	0.165646	467.41	1.08308e+06	0.0431555
PWY-7198			0.0109341	0.00585407	0.00639866	0.0039445	0.314042	0.314042	0.00453541	-0.00578797	0.0148588		180.631	2.24001e+06	0.00806384	389.99	2.28527e+06	0.0170654	61.6357	2.24237e+06	0.00274868	348.12	2.19517e+06	0.0158584	53.657	1.42427e+06	0.00376733	96.7262	739057	0.0130878	58.0574	1.76508e+06	0.00328923	59.0313	1.08308e+06	0.00545029
PWY0-41			0.00131974	0.00144014	0.0032778	0.00267172	0.318677	0.318677	-0.00195806	-0.00658046	0.00266435		79.7357	2.24001e+06	0.00355962	36.7009	2.28527e+06	0.00160598	0	2.24237e+06	0	2.489	2.19517e+06	0.000113385	12.4798	1.42427e+06	0.000876224	41.4677	739057	0.0056109	110.431	1.76508e+06	0.00625646	3.9817	1.08308e+06	0.000367626
HEMESYN2-PWY			0.0036632	0.00239422	0.00188788	0.00141642	0.320584	0.320584	0.00177532	-0.00238641	0.00593706		61.9977	2.24001e+06	0.00276775	74.1059	2.28527e+06	0.00324276	169.704	2.24237e+06	0.00756805	23.5815	2.19517e+06	0.00107424	20.1378	1.42427e+06	0.0014139	31.6918	739057	0.00428814	10.9725	1.76508e+06	0.000621645	13.2983	1.08308e+06	0.00122782
PWY-1861			0.0820116	0.0254323	0.0568405	0.0322403	0.331331	0.331331	0.0251711	-0.0336119	0.0839541		2311.96	2.24001e+06	0.103212	1403.57	2.28527e+06	0.0614181	2488.54	2.24237e+06	0.110978	1151.11	2.19517e+06	0.052438	245.149	1.42427e+06	0.0172123	523.333	739057	0.070811	662.822	1.76508e+06	0.0375521	1102.43	1.08308e+06	0.101787
KDO-NAGLIPASYN-PWY			0.00200563	0.00149097	0.000911329	0.000946208	0.331443	0.331443	0.0010943	-0.00151423	0.00370283		91.4171	2.24001e+06	0.00408111	57.1216	2.28527e+06	0.00249956	0	2.24237e+06	0	31.6511	2.19517e+06	0.00144185	31.0865	1.42427e+06	0.00218263	0	739057	0	0	1.76508e+06	0	15.8422	1.08308e+06	0.00146269
PWY-6892			0.134467	0.0470183	0.191081	0.0797994	0.339504	0.339504	-0.0566136	-0.195284	0.0820568		1847.33	2.24001e+06	0.0824698	3613.32	2.28527e+06	0.158114	2192.14	2.24237e+06	0.0977598	4379.93	2.19517e+06	0.199525	1894.76	1.42427e+06	0.133034	1984.37	739057	0.2685	1626.92	1.76508e+06	0.092173	2931	1.08308e+06	0.270616
PWY-7431			0.000229408	0.000397346	0.000783483	0.000815272	0.345182	0.345182	-0.000554075	-0.00196301	0.000854857		0	2.24001e+06	0	0	2.28527e+06	0	0	2.24237e+06	0	20.1436	2.19517e+06	0.000917631	7.9988	1.42427e+06	0.000561607	15.885	739057	0.00214936	7.4656	1.76508e+06	0.000422962	0	1.08308e+06	0
PWY-5676			0.248077	0.0398777	0.298962	0.0737893	0.345237	0.345237	-0.0508852	-0.17856	0.0767892		5927.65	2.24001e+06	0.264626	6491.69	2.28527e+06	0.284067	5899.89	2.24237e+06	0.263109	3962.42	2.19517e+06	0.180506	3211.21	1.42427e+06	0.225464	1758.5	739057	0.237939	5714.7	1.76508e+06	0.323765	4426.37	1.08308e+06	0.408682
PWY-7222			0.343653	0.0936821	0.44659	0.146211	0.350684	0.350684	-0.102938	-0.359025	0.15315		6442.57	2.24001e+06	0.287614	11380.7	2.28527e+06	0.498001	5691.59	2.24237e+06	0.25382	7357.7	2.19517e+06	0.335176	3388.47	1.42427e+06	0.237909	4693.86	739057	0.635115	7076.35	1.76508e+06	0.400909	5550.03	1.08308e+06	0.512428
PWY-7220			0.343653	0.0936821	0.44659	0.146211	0.350684	0.350684	-0.102938	-0.359025	0.15315		6442.57	2.24001e+06	0.287614	11380.7	2.28527e+06	0.498001	5691.59	2.24237e+06	0.25382	7357.7	2.19517e+06	0.335176	3388.47	1.42427e+06	0.237909	4693.86	739057	0.635115	7076.35	1.76508e+06	0.400909	5550.03	1.08308e+06	0.512428
TCA-GLYOX-BYPASS			0.00097132	0.000720254	0.000456739	0.00049184	0.351194	0.351194	0.000514581	-0.000758217	0.00178738		42.7348	2.24001e+06	0.0019078	30.7395	2.28527e+06	0.00134511	0	2.24237e+06	0	13.8816	2.19517e+06	0.000632369	16.6858	1.42427e+06	0.00117153	0	739057	0	0	1.76508e+06	0	7.0988	1.08308e+06	0.000655424
PWY-6470			0.00211993	0.00111968	0.0103714	0.0135111	0.368254	0.368254	-0.00825144	-0.0329718	0.0164689		43.0784	2.24001e+06	0.00192314	38.3108	2.28527e+06	0.00167642	20.8039	2.24237e+06	0.000927763	86.7624	2.19517e+06	0.00395242	30.3237	1.42427e+06	0.00212907	249.522	739057	0.0337622	57.1852	1.76508e+06	0.00323982	25.4997	1.08308e+06	0.00235436
PWY-5507			0.00182634	0.00211348	0.00049644	0.000859859	0.370271	0.370271	0.0013299	-0.00233977	0.00499958		48.1271	2.24001e+06	0.00214852	117.848	2.28527e+06	0.00515685	0	2.24237e+06	0	0	2.19517e+06	0	28.2826	1.42427e+06	0.00198576	0	739057	0	0	1.76508e+06	0	0	1.08308e+06	0
TEICHOICACID-PWY			0.0444444	0.0157657	0.0308496	0.0186891	0.373727	0.373727	0.0135948	-0.0211864	0.0483761		836.276	2.24001e+06	0.0373336	1509.8	2.28527e+06	0.0660666	528.562	2.24237e+06	0.0235715	1115.28	2.19517e+06	0.0508058	208.659	1.42427e+06	0.0146502	423.589	739057	0.0573149	210.106	1.76508e+06	0.0119035	428.139	1.08308e+06	0.0395296
KETOGLUCONMET-PWY			0	0	3.00908e-05	5.21188e-05	0.391002	0.391002	-3.00908e-05	-0.000125853	6.56716e-05		0	2.24001e+06	0	0	2.28527e+06	0	0	2.24237e+06	0	0	2.19517e+06	0	1.7143	1.42427e+06	0.000120363	0	739057	0	0	1.76508e+06	0	0	1.08308e+06	0
FERMENTATION-PWY			0.425479	0.103672	0.320589	0.165215	0.394018	0.394018	0.10489	-0.183805	0.393586		9187.68	2.24001e+06	0.410163	10067.8	2.28527e+06	0.440552	6273.63	2.24237e+06	0.279776	12543.8	2.19517e+06	0.571426	3546.13	1.42427e+06	0.248978	3429.33	739057	0.464014	1474.74	1.76508e+06	0.0835511	5261.76	1.08308e+06	0.485813
PWY-6608			0.165212	0.021671	0.202781	0.0641914	0.395668	0.395668	-0.0375687	-0.150066	0.0749282		3604.8	2.24001e+06	0.160928	4564.85	2.28527e+06	0.199751	3135.92	2.24237e+06	0.139848	3519.36	2.19517e+06	0.160322	2978.35	1.42427e+06	0.209114	1423.62	739057	0.192627	2017.96	1.76508e+06	0.114327	3195.71	1.08308e+06	0.295057
PWY0-1261			0.0199732	0.00754139	0.0141639	0.00808487	0.398019	0.398019	0.00580937	-0.00982818	0.0214469		690.566	2.24001e+06	0.0308287	450.133	2.28527e+06	0.0196971	213.164	2.24237e+06	0.00950616	435.98	2.19517e+06	0.0198609	110.478	1.42427e+06	0.00775685	189.865	739057	0.0256902	97.1305	1.76508e+06	0.00550291	191.766	1.08308e+06	0.0177055
PWY-5384			0.0198652	0.00612026	0.0296409	0.0169524	0.403712	0.403712	-0.00977575	-0.0393789	0.0198274		485.025	2.24001e+06	0.0216528	659.363	2.28527e+06	0.0288527	280.341	2.24237e+06	0.012502	361.176	2.19517e+06	0.0164532	131.498	1.42427e+06	0.00923264	414.647	739057	0.0561048	517.044	1.76508e+06	0.029293	259.217	1.08308e+06	0.0239333
PWY-5705			0.0145979	0.00767472	0.00999629	0.00469103	0.416399	0.416399	0.00460163	-0.00877451	0.0179778		473.85	2.24001e+06	0.0211539	159.323	2.28527e+06	0.00697173	522.811	2.24237e+06	0.0233151	152.585	2.19517e+06	0.00695093	51.333	1.42427e+06	0.00360416	124.532	739057	0.0168502	168.8	1.76508e+06	0.00956336	107.956	1.08308e+06	0.00996748
PWY-5265			0.0025409	0.00183554	0.0116796	0.0169055	0.419165	0.419165	-0.00913868	-0.03998	0.0217026		39.2104	2.24001e+06	0.00175046	129.862	2.28527e+06	0.00568258	38.0148	2.24237e+06	0.00169529	22.726	2.19517e+06	0.00103527	20.7075	1.42427e+06	0.0014539	301.754	739057	0.0408296	78.2787	1.76508e+06	0.00443486	0	1.08308e+06	0
PWY0-1533			0.00239316	0.000991752	0.00165421	0.00110806	0.422852	0.422852	0.000738949	-0.0013681	0.00284599		85.1269	2.24001e+06	0.0038003	49.5917	2.28527e+06	0.00217006	22.9936	2.24237e+06	0.00102541	56.5669	2.19517e+06	0.00257688	8.8685	1.42427e+06	0.000622669	24.6629	739057	0.00333708	12.266	1.76508e+06	0.000694928	21.252	1.08308e+06	0.00196217
PWY0-1241			0.000810897	0.000482129	0.000551971	0.000161851	0.431859	0.431859	0.000258926	-0.000586277	0.00110413		29.5671	2.24001e+06	0.00131996	27.8656	2.28527e+06	0.00121936	3.3311	2.24237e+06	0.000148552	12.1991	2.19517e+06	0.000555724	6.6649	1.42427e+06	0.000467952	6.1079	739057	0.000826445	8.8756	1.76508e+06	0.000502845	4.4476	1.08308e+06	0.000410642
HEME-BIOSYNTHESIS-II			0.000473481	0.000288483	0.00105763	0.00111075	0.435819	0.435819	-0.000584146	-0.0025583	0.00139001		19.0124	2.24001e+06	0.000848765	14.4956	2.28527e+06	0.000634306	2.229	2.24237e+06	9.94036e-05	6.8369	2.19517e+06	0.000311451	6.6637	1.42427e+06	0.000467867	22.0149	739057	0.00297878	8.1713	1.76508e+06	0.000462943	3.4758	1.08308e+06	0.000320917
PWY-5918			0.00118183	0.0007196	0.00263205	0.00275749	0.435871	0.435871	-0.00145022	-0.00634997	0.00344953		47.4365	2.24001e+06	0.00211769	36.1813	2.28527e+06	0.00158324	5.5714	2.24237e+06	0.00024846	17.0766	2.19517e+06	0.000777916	16.6462	1.42427e+06	0.00116875	54.7	739057	0.00740133	20.4109	1.76508e+06	0.00115638	8.6835	1.08308e+06	0.000801738
PRPP-PWY			0.00616646	0.00396717	0.0039461	0.00215847	0.436267	0.436267	0.00222036	-0.00464534	0.00908607		226.884	2.24001e+06	0.0101287	208.244	2.28527e+06	0.00911245	0	2.24237e+06	0	119.081	2.19517e+06	0.00542469	53.7088	1.42427e+06	0.00377097	53.672	739057	0.00726223	21.5153	1.76508e+06	0.00121894	38.2573	1.08308e+06	0.00353225
METH-ACETATE-PWY			0.0268149	0.00759046	0.054451	0.0543857	0.445331	0.445331	-0.027636	-0.126426	0.071154		469.917	2.24001e+06	0.0209784	857.711	2.28527e+06	0.0375322	414.264	2.24237e+06	0.0184744	664.585	2.19517e+06	0.0302748	198.918	1.42427e+06	0.0139663	1080.98	739057	0.146265	244.825	1.76508e+06	0.0138705	473.326	1.08308e+06	0.0437016
PWY-5837			0.00137577	0.000673857	0.00316195	0.00361266	0.458006	0.458006	-0.00178617	-0.00829694	0.00472459		43.2781	2.24001e+06	0.00193205	36.9482	2.28527e+06	0.0016168	5.0485	2.24237e+06	0.000225141	37.9568	2.19517e+06	0.0017291	16.5612	1.42427e+06	0.00116278	69.5979	739057	0.00941713	16.2977	1.76508e+06	0.000923343	12.3963	1.08308e+06	0.00114454
PWY-5863			0.00157189	0.000769874	0.00360975	0.00412231	0.458074	0.458074	-0.00203786	-0.00946681	0.00539109		49.4456	2.24001e+06	0.00220739	42.2154	2.28527e+06	0.00184728	5.7695	2.24237e+06	0.000257294	43.3675	2.19517e+06	0.00197558	18.9242	1.42427e+06	0.00132869	79.4291	739057	0.0107474	18.6236	1.76508e+06	0.00105512	14.1648	1.08308e+06	0.00130782
GLUCOSE1PMETAB-PWY			0.000847728	0.000565555	0.00054946	0.000299503	0.459534	0.459534	0.000298267	-0.00067976	0.00127629		30.6384	2.24001e+06	0.00136778	30.9776	2.28527e+06	0.00135553	0	2.24237e+06	0	14.6549	2.19517e+06	0.000667596	7.998	1.42427e+06	0.00056155	7.3365	739057	0.000992684	2.6598	1.76508e+06	0.00015069	5.3387	1.08308e+06	0.000492916
SALVADEHYPOX-PWY			0.156835	0.0202647	0.18871	0.0641364	0.462708	0.462708	-0.0318745	-0.144684	0.0809353		3417.79	2.24001e+06	0.152579	4365.69	2.28527e+06	0.191036	3140.63	2.24237e+06	0.140058	3153.77	2.19517e+06	0.143668	3004.71	1.42427e+06	0.210965	1284.31	739057	0.173776	1701.96	1.76508e+06	0.0964242	2964.13	1.08308e+06	0.273674
PWY-7242			0.798893	0.0883747	0.694896	0.204717	0.463649	0.463649	0.103997	-0.250664	0.458659		18967.5	2.24001e+06	0.846761	16235.8	2.28527e+06	0.710452	20628.4	2.24237e+06	0.919937	15770.6	2.19517e+06	0.718423	4963.47	1.42427e+06	0.348492	6060.52	739057	0.820034	15299.2	1.76508e+06	0.866773	8061.24	1.08308e+06	0.744285
PWY-6703			0.150658	0.0400003	0.122905	0.0470498	0.466649	0.466649	0.0277533	-0.0600404	0.115547		3091.18	2.24001e+06	0.137999	3780.94	2.28527e+06	0.165448	2124.32	2.24237e+06	0.0947354	4488.07	2.19517e+06	0.204452	1513.37	1.42427e+06	0.106256	1094.36	739057	0.148076	984.293	1.76508e+06	0.0557649	1966.06	1.08308e+06	0.181524
PWY-5861			0.00307183	0.00149623	0.00668609	0.00748503	0.468161	0.468161	-0.00361426	-0.0170708	0.00984228		95.6919	2.24001e+06	0.00427195	82.8411	2.28527e+06	0.003625	11.4635	2.24237e+06	0.000511222	85.1543	2.19517e+06	0.00387916	37.0516	1.42427e+06	0.00260144	145.163	739057	0.0196416	33.7768	1.76508e+06	0.00191362	28.0271	1.08308e+06	0.00258771
PWY-5899			0.004012	0.00195288	0.00865779	0.00964591	0.469303	0.469303	-0.00464579	-0.0219789	0.0126873		124.906	2.24001e+06	0.00557614	108.064	2.28527e+06	0.00472873	15.0243	2.24237e+06	0.000670018	111.363	2.19517e+06	0.00507309	48.4601	1.42427e+06	0.00340245	187.37	739057	0.0253526	43.8806	1.76508e+06	0.00248605	36.7172	1.08308e+06	0.00339006
PWY-5898			0.004012	0.00195288	0.00865779	0.00964591	0.469303	0.469303	-0.00464579	-0.0219789	0.0126873		124.906	2.24001e+06	0.00557614	108.064	2.28527e+06	0.00472873	15.0243	2.24237e+06	0.000670018	111.363	2.19517e+06	0.00507309	48.4601	1.42427e+06	0.00340245	187.37	739057	0.0253526	43.8806	1.76508e+06	0.00248605	36.7172	1.08308e+06	0.00339006
PWY-5897			0.004012	0.00195288	0.00865779	0.00964591	0.469303	0.469303	-0.00464579	-0.0219789	0.0126873		124.906	2.24001e+06	0.00557614	108.064	2.28527e+06	0.00472873	15.0243	2.24237e+06	0.000670018	111.363	2.19517e+06	0.00507309	48.4601	1.42427e+06	0.00340245	187.37	739057	0.0253526	43.8806	1.76508e+06	0.00248605	36.7172	1.08308e+06	0.00339006
PWY-5840			0.00456531	0.00222017	0.00976446	0.0108357	0.470937	0.470937	-0.00519915	-0.0246612	0.0142629		141.928	2.24001e+06	0.00633605	123.021	2.28527e+06	0.00538323	17.1504	2.24237e+06	0.000764833	126.818	2.19517e+06	0.00577713	55.1799	1.42427e+06	0.00387426	210.757	739057	0.0285171	49.4199	1.76508e+06	0.00279987	41.8786	1.08308e+06	0.0038666
PWY-5838			0.00455437	0.00221379	0.00966877	0.010695	0.472392	0.472392	-0.00511439	-0.0243163	0.0140875		141.469	2.24001e+06	0.00631554	122.726	2.28527e+06	0.0053703	17.1384	2.24237e+06	0.000764297	126.603	2.19517e+06	0.00576735	55.0528	1.42427e+06	0.00386533	208.243	739057	0.0281769	48.8991	1.76508e+06	0.00277037	41.8337	1.08308e+06	0.00386246
CODH-PWY			0.00382259	0.0035827	0.00552183	0.000819507	0.476696	0.476696	-0.00169924	-0.00810502	0.00470655		71.8724	2.24001e+06	0.00320858	23.9857	2.28527e+06	0.00104958	220.841	2.24237e+06	0.00984856	25.9832	2.19517e+06	0.00118365	63.8662	1.42427e+06	0.00448413	47.8381	739057	0.00647286	108.682	1.76508e+06	0.00615734	53.8617	1.08308e+06	0.00497299
PWY-5005			0.00246105	0.0023079	0.00859458	0.0135085	0.491852	0.491852	-0.00613354	-0.0305463	0.0182792		23.3043	2.24001e+06	0.00104037	139.164	2.28527e+06	0.00608962	0	2.24237e+06	0	59.5814	2.19517e+06	0.0027142	14.9313	1.42427e+06	0.00104835	236.319	739057	0.0319757	23.9033	1.76508e+06	0.00135424	0	1.08308e+06	0
RUMP-PWY			0.0492862	0.0108702	0.0386745	0.0221129	0.493849	0.493849	0.0106116	-0.0276021	0.0488253		1367.11	2.24001e+06	0.0610313	943.619	2.28527e+06	0.0412914	1320.64	2.24237e+06	0.0588946	788.666	2.19517e+06	0.0359273	177.768	1.42427e+06	0.0124813	362.127	739057	0.0489985	420.703	1.76508e+06	0.0238348	751.483	1.08308e+06	0.0693835
PWY-7254			0.00317179	0.00299403	0.010196	0.0162812	0.512515	0.512515	-0.00702419	-0.0363803	0.0223319		30.6882	2.24001e+06	0.00137	180.877	2.28527e+06	0.0079149	0	2.24237e+06	0	74.6857	2.19517e+06	0.00340227	14.9743	1.42427e+06	0.00105137	283.669	739057	0.0383826	23.8287	1.76508e+06	0.00135001	0	1.08308e+06	0
DTDPRHAMSYN-PWY			0.867534	0.0150171	0.886847	0.0438246	0.513293	0.513293	-0.0193127	-0.0960543	0.0574289		19469.6	2.24001e+06	0.869176	19270.7	2.28527e+06	0.843256	19591	2.24237e+06	0.873671	19406.1	2.19517e+06	0.884034	13695.5	1.42427e+06	0.96158	6461.66	739057	0.874311	15074.2	1.76508e+06	0.854023	9287.16	1.08308e+06	0.857473
PWY-6396			0.000160599	0.000201703	0.000310445	0.000315307	0.518348	0.518348	-0.000149846	-0.000701999	0.000402306		3.329	2.24001e+06	0.000148616	11.2842	2.28527e+06	0.00049378	0	2.24237e+06	0	0	2.19517e+06	0	7.7322	1.42427e+06	0.000542888	0	739057	0	0	1.76508e+06	0	7.5696	1.08308e+06	0.000698893
PWY-6628			0.0184962	0.0153801	0.0452849	0.0638399	0.525865	0.525865	-0.0267887	-0.140665	0.0870877		294.214	2.24001e+06	0.0131345	1000.53	2.28527e+06	0.0437819	49.9106	2.24237e+06	0.00222579	325.821	2.19517e+06	0.0148426	82.1618	1.42427e+06	0.00576869	1150.67	739057	0.155694	249.952	1.76508e+06	0.014161	59.7366	1.08308e+06	0.00551541
PWY-6630			0.0184918	0.0153751	0.0452062	0.0637043	0.52614	0.52614	-0.0267144	-0.140339	0.0869106		294.179	2.24001e+06	0.0131329	1000.24	2.28527e+06	0.043769	49.9102	2.24237e+06	0.00222578	325.755	2.19517e+06	0.0148396	82.1589	1.42427e+06	0.00576849	1148.35	739057	0.155381	249.948	1.76508e+06	0.0141608	59.7315	1.08308e+06	0.00551494
PWY-6151			0.788887	0.054453	0.719168	0.168564	0.536538	0.536538	0.0697184	-0.226409	0.365846		17543.7	2.24001e+06	0.783196	16046.9	2.28527e+06	0.70219	18620.5	2.24237e+06	0.830392	18434.4	2.19517e+06	0.83977	6147.44	1.42427e+06	0.43162	6266.14	739057	0.847856	14624.3	1.76508e+06	0.828539	8325.22	1.08308e+06	0.768659
PYRIDNUCSAL-PWY			0.890773	0.0248093	0.918582	0.0670329	0.539078	0.539078	-0.0278094	-0.144716	0.0890972		20009.7	2.24001e+06	0.893288	19413.3	2.28527e+06	0.849498	20394.4	2.24237e+06	0.909502	19993.7	2.19517e+06	0.910804	14281.4	1.42427e+06	1.00272	6315.21	739057	0.854496	17049.7	1.76508e+06	0.965948	9218.89	1.08308e+06	0.85117
PWY-6891			0.00698571	0.00365102	0.0122028	0.0129823	0.544728	0.544728	-0.00521711	-0.0281965	0.0177622		221.835	2.24001e+06	0.0099033	240.858	2.28527e+06	0.0105396	30.9354	2.24237e+06	0.00137958	134.353	2.19517e+06	0.00612038	31.4903	1.42427e+06	0.00221098	252.6	739057	0.0341787	164.857	1.76508e+06	0.00933994	33.3776	1.08308e+06	0.00308172
PWY-7003			0.0235971	0.0096308	0.0394505	0.0398867	0.546642	0.546642	-0.0158534	-0.0869952	0.0552883		567.149	2.24001e+06	0.0253191	830.262	2.28527e+06	0.036331	207.388	2.24237e+06	0.00924859	515.638	2.19517e+06	0.0234896	358.374	1.42427e+06	0.0251619	797.401	739057	0.107894	181.685	1.76508e+06	0.0102934	156.53	1.08308e+06	0.0144523
GLUCUROCAT-PWY			0.624164	0.110423	0.54182	0.192715	0.550316	0.550316	0.0823437	-0.251949	0.416637		15496.6	2.24001e+06	0.691811	11706.1	2.28527e+06	0.512243	17270.2	2.24237e+06	0.770176	11468.2	2.19517e+06	0.522426	3232.83	1.42427e+06	0.226982	4895.32	739057	0.662374	12858.2	1.76508e+06	0.728479	5950.97	1.08308e+06	0.549446
P122-PWY			0.161895	0.0230727	0.177161	0.0364843	0.56663	0.56663	-0.0152658	-0.0790719	0.0485404		3563.3	2.24001e+06	0.159076	4577.86	2.28527e+06	0.20032	3283.74	2.24237e+06	0.14644	3111.5	2.19517e+06	0.141743	2459.36	1.42427e+06	0.172675	1438.24	739057	0.194604	2137.56	1.76508e+06	0.121103	2385.6	1.08308e+06	0.22026
PWY-5509			0.699541	0.112911	0.622678	0.197336	0.584751	0.584751	0.076863	-0.26542	0.419146		17376.8	2.24001e+06	0.775746	13809.5	2.28527e+06	0.604282	18905.6	2.24237e+06	0.843107	12622.9	2.19517e+06	0.575028	4776.52	1.42427e+06	0.335366	5034.17	739057	0.681161	15616.9	1.76508e+06	0.884769	6383.85	1.08308e+06	0.589414
RIBOSYN2-PWY			0.270967	0.0349031	0.296406	0.0667218	0.586386	0.586386	-0.0254387	-0.140793	0.089916		5932.42	2.24001e+06	0.264839	6948.1	2.28527e+06	0.304038	4852.37	2.24237e+06	0.216394	6554.74	2.19517e+06	0.298598	3318.43	1.42427e+06	0.232991	2703.12	739057	0.365753	3998.09	1.76508e+06	0.226511	3903.11	1.08308e+06	0.360369
PWY-6269			0.700504	0.112417	0.624229	0.197298	0.587153	0.587153	0.0762749	-0.265862	0.418412		17393.5	2.24001e+06	0.776494	13838.5	2.28527e+06	0.60555	18911.4	2.24237e+06	0.843364	12657.5	2.19517e+06	0.576606	4794.12	1.42427e+06	0.336602	5048.29	739057	0.683072	15635.6	1.76508e+06	0.885833	6405.45	1.08308e+06	0.591408
GLUCARGALACTSUPER-PWY			0.0022328	0.000780275	0.00175825	0.00120475	0.591025	0.591025	0.000474553	-0.00163834	0.00258744		74.1522	2.24001e+06	0.00331036	46.448	2.28527e+06	0.00203249	25.6198	2.24237e+06	0.00114253	53.6902	2.19517e+06	0.00244583	7.8658	1.42427e+06	0.000552268	26.3308	739057	0.00356276	13.8073	1.76508e+06	0.00078225	23.1317	1.08308e+06	0.00213572
GALACTARDEG-PWY			0.0022328	0.000780275	0.00175825	0.00120475	0.591025	0.591025	0.000474553	-0.00163834	0.00258744		74.1522	2.24001e+06	0.00331036	46.448	2.28527e+06	0.00203249	25.6198	2.24237e+06	0.00114253	53.6902	2.19517e+06	0.00244583	7.8658	1.42427e+06	0.000552268	26.3308	739057	0.00356276	13.8073	1.76508e+06	0.00078225	23.1317	1.08308e+06	0.00213572
COBALSYN-PWY			0.710859	0.11249	0.636613	0.193318	0.591096	0.591096	0.0742463	-0.261407	0.409899		17538.4	2.24001e+06	0.78296	14126.3	2.28527e+06	0.618144	19205	2.24237e+06	0.856459	12860.9	2.19517e+06	0.585872	5094.7	1.42427e+06	0.357706	5104.14	739057	0.690629	15824.4	1.76508e+06	0.896525	6515.72	1.08308e+06	0.60159
PWY-7377			0.00871176	0.00710625	0.0196317	0.031262	0.593101	0.593101	-0.0109199	-0.0668311	0.0449912		90.774	2.24001e+06	0.0040524	414.449	2.28527e+06	0.0181357	0	2.24237e+06	0	277.887	2.19517e+06	0.012659	34.5869	1.42427e+06	0.00242839	545.074	739057	0.0737527	41.4035	1.76508e+06	0.00234571	0	1.08308e+06	0
TCA			0.0288591	0.0154151	0.0348744	0.0102284	0.596678	0.596678	-0.00601526	-0.0331377	0.0211072		613.201	2.24001e+06	0.027375	518.12	2.28527e+06	0.0226722	1203.66	2.24237e+06	0.053678	257.087	2.19517e+06	0.0117115	417.25	1.42427e+06	0.0292957	387.148	739057	0.0523841	471.61	1.76508e+06	0.0267189	336.827	1.08308e+06	0.0310989
PWY-6969			0.0723888	0.0272081	0.0854066	0.0306366	0.602259	0.602259	-0.0130179	-0.0710994	0.0450637		1690.07	2.24001e+06	0.0754495	1483.5	2.28527e+06	0.0649156	2524.53	2.24237e+06	0.112583	803.588	2.19517e+06	0.036607	1111.38	1.42427e+06	0.0780313	958.604	739057	0.129706	776.069	1.76508e+06	0.043968	973.917	1.08308e+06	0.0899206
PWY-5177			0.0286521	0.00543683	0.0326001	0.0114883	0.617332	0.617332	-0.003948	-0.0238072	0.0159112		687.394	2.24001e+06	0.0306871	808.298	2.28527e+06	0.0353699	632.149	2.24237e+06	0.0281911	446.944	2.19517e+06	0.0203603	335.447	1.42427e+06	0.0235522	192.642	739057	0.0260659	503.36	1.76508e+06	0.0285178	566.07	1.08308e+06	0.0522646
PWY-7094			0.000510019	0.000643365	0.000293732	0.000294841	0.623275	0.623275	0.000216288	-0.000896487	0.00132906		10.4255	2.24001e+06	0.000465423	35.9851	2.28527e+06	0.00157465	0	2.24237e+06	0	0	2.19517e+06	0	8.8818	1.42427e+06	0.000623603	0	739057	0	0	1.76508e+06	0	5.9713	1.08308e+06	0.000551323
GALACT-GLUCUROCAT-PWY			0.597785	0.102497	0.536149	0.180392	0.629889	0.629889	0.0616351	-0.251138	0.374409		14651.2	2.24001e+06	0.654071	11238.4	2.28527e+06	0.491776	16537.4	2.24237e+06	0.737495	11147	2.19517e+06	0.507796	3380.16	1.42427e+06	0.237326	4829.77	739057	0.653505	12351.9	1.76508e+06	0.699794	6000	1.08308e+06	0.553973
REDCITCYC			0.0942506	0.0174762	0.107368	0.0400663	0.63003	0.63003	-0.013117	-0.0825067	0.0562727		2227.78	2.24001e+06	0.0994542	2680.14	2.28527e+06	0.117279	2055.4	2.24237e+06	0.0916618	1506.05	2.19517e+06	0.0686073	1087.77	1.42427e+06	0.0763735	669.75	739057	0.0906223	1523.07	1.76508e+06	0.0862892	1908.24	1.08308e+06	0.176185
PWY-6590			0.0646276	0.0124529	0.0731041	0.025668	0.631938	0.631938	-0.00847648	-0.0528364	0.0358834		1561.46	2.24001e+06	0.0697079	1828.69	2.28527e+06	0.0800205	1412.53	2.24237e+06	0.0629926	1005.16	2.19517e+06	0.0457894	749.908	1.42427e+06	0.052652	442.335	739057	0.0598513	1108.71	1.76508e+06	0.0628139	1268.28	1.08308e+06	0.117099
PWY-7539			0.301125	0.0375112	0.324284	0.068856	0.632372	0.632372	-0.0231587	-0.142328	0.0960107		6374.99	2.24001e+06	0.284597	8046.38	2.28527e+06	0.352098	5628.6	2.24237e+06	0.251011	6954.19	2.19517e+06	0.316795	3753.23	1.42427e+06	0.263519	2942.55	739057	0.39815	4377.08	1.76508e+06	0.247982	4196.77	1.08308e+06	0.387483
CENTFERM-PWY			0.0509402	0.00993376	0.0577021	0.020633	0.634085	0.634085	-0.00676184	-0.0424222	0.0288986		1231.39	2.24001e+06	0.0549724	1445.76	2.28527e+06	0.0632642	1111.64	2.24237e+06	0.0495745	789.16	2.19517e+06	0.0359498	588.288	1.42427e+06	0.0413045	347.803	739057	0.0470604	871.379	1.76508e+06	0.0493678	1008.09	1.08308e+06	0.0930756
PWY-922			0.00563774	0.00723714	0.00969686	0.0120139	0.637776	0.637776	-0.00405911	-0.0249715	0.0168533		10.3203	2.24001e+06	0.000460726	409.83	2.28527e+06	0.0179336	7.1949	2.24237e+06	0.000320861	84.2029	2.19517e+06	0.00383582	37.9885	1.42427e+06	0.00266722	224.273	739057	0.0303458	13.9484	1.76508e+06	0.000790244	53.9821	1.08308e+06	0.00498411
PWY-5910			0.00799593	0.0102452	0.0137027	0.0169157	0.638674	0.638674	-0.00570674	-0.0351651	0.0237517		14.74	2.24001e+06	0.000658034	580.401	2.28527e+06	0.0253975	10.277	2.24237e+06	0.000458309	120.074	2.19517e+06	0.0054699	54.2116	1.42427e+06	0.00380627	316.104	739057	0.0427713	19.9198	1.76508e+06	0.00112855	76.9481	1.08308e+06	0.00710453
PWY-5345			0.00401079	0.00234427	0.00556375	0.00486712	0.642836	0.642836	-0.00155296	-0.00996488	0.00685896		146.544	2.24001e+06	0.00654214	132.333	2.28527e+06	0.00579072	13.6234	2.24237e+06	0.000607544	68.1113	2.19517e+06	0.00310278	55.9318	1.42427e+06	0.00392705	102.115	739057	0.0138169	57.7872	1.76508e+06	0.00327392	13.3997	1.08308e+06	0.00123718
FAO-PWY			0.0307969	0.00615289	0.0350644	0.0139268	0.651985	0.651985	-0.00426749	-0.0283776	0.0198426		744.661	2.24001e+06	0.0332437	880.441	2.28527e+06	0.0385268	668.819	2.24237e+06	0.0298264	473.955	2.19517e+06	0.0215908	343.255	1.42427e+06	0.0241004	206.471	739057	0.0279371	516.428	1.76508e+06	0.0292581	638.609	1.08308e+06	0.0589621
PWY-7013			0.090472	0.0159698	0.101775	0.0395682	0.670474	0.670474	-0.0113026	-0.080029	0.0574238		2167.17	2.24001e+06	0.0967482	2519.9	2.28527e+06	0.110267	1986.64	2.24237e+06	0.0885954	1454.9	2.19517e+06	0.0662772	980.219	1.42427e+06	0.0688225	613.83	739057	0.0830559	1514.94	1.76508e+06	0.0858284	1834.65	1.08308e+06	0.169392
GALACTUROCAT-PWY			0.705282	0.100101	0.649415	0.188782	0.671365	0.671365	0.0558672	-0.270607	0.382342		16887.1	2.24001e+06	0.753885	13615.1	2.28527e+06	0.595777	18947.7	2.24237e+06	0.844986	13752.3	2.19517e+06	0.62648	4719.95	1.42427e+06	0.331394	5693.47	739057	0.770369	14273.3	1.76508e+06	0.808653	7443.41	1.08308e+06	0.687242
UBISYN-PWY			0.000621255	0.000461172	0.00106441	0.00160477	0.672871	0.672871	-0.000443155	-0.00328042	0.0023941		27.7034	2.24001e+06	0.00123675	18.9993	2.28527e+06	0.000831381	0	2.24237e+06	0	9.1513	2.19517e+06	0.000416883	54.5104	1.42427e+06	0.00382725	0	739057	0	0	1.76508e+06	0	4.6615	1.08308e+06	0.000430391
PWY-6708			0.000633919	0.000470646	0.00106225	0.0015932	0.681253	0.681253	-0.000428333	-0.00324096	0.00238429		28.3648	2.24001e+06	0.00126628	19.1961	2.28527e+06	0.000839993	0	2.24237e+06	0	9.4261	2.19517e+06	0.000429401	54.1756	1.42427e+06	0.00380374	0	739057	0	0	1.76508e+06	0	4.8226	1.08308e+06	0.000445265
PWY-5857			0.000633919	0.000470646	0.00106225	0.0015932	0.681253	0.681253	-0.000428333	-0.00324096	0.00238429		28.3648	2.24001e+06	0.00126628	19.1961	2.28527e+06	0.000839993	0	2.24237e+06	0	9.4261	2.19517e+06	0.000429401	54.1756	1.42427e+06	0.00380374	0	739057	0	0	1.76508e+06	0	4.8226	1.08308e+06	0.000445265
PWY-5856			0.000633919	0.000470646	0.00106225	0.0015932	0.681253	0.681253	-0.000428333	-0.00324096	0.00238429		28.3648	2.24001e+06	0.00126628	19.1961	2.28527e+06	0.000839993	0	2.24237e+06	0	9.4261	2.19517e+06	0.000429401	54.1756	1.42427e+06	0.00380374	0	739057	0	0	1.76508e+06	0	4.8226	1.08308e+06	0.000445265
PWY-5855			0.000633919	0.000470646	0.00106225	0.0015932	0.681253	0.681253	-0.000428333	-0.00324096	0.00238429		28.3648	2.24001e+06	0.00126628	19.1961	2.28527e+06	0.000839993	0	2.24237e+06	0	9.4261	2.19517e+06	0.000429401	54.1756	1.42427e+06	0.00380374	0	739057	0	0	1.76508e+06	0	4.8226	1.08308e+06	0.000445265
P42-PWY			0.286631	0.0597677	0.253413	0.124488	0.696844	0.696844	0.0332183	-0.181942	0.248379		6467.2	2.24001e+06	0.288714	7107.92	2.28527e+06	0.311032	4299.19	2.24237e+06	0.191725	7794.07	2.19517e+06	0.355055	3323.18	1.42427e+06	0.233325	2304.46	739057	0.311811	1143.53	1.76508e+06	0.0647866	4372.73	1.08308e+06	0.403729
PWY-5022			0.00515016	0.00232127	0.0076219	0.00985336	0.698192	0.698192	-0.00247174	-0.0200661	0.0151226		77.3083	2.24001e+06	0.00345125	119.805	2.28527e+06	0.00524247	199.578	2.24237e+06	0.0089003	66.0003	2.19517e+06	0.00300661	34.9322	1.42427e+06	0.00245264	182.264	739057	0.0246617	41.0814	1.76508e+06	0.00232746	11.3262	1.08308e+06	0.00104574
P163-PWY			0.0450705	0.00853486	0.0407635	0.0160553	0.700124	0.700124	0.00430698	-0.0234602	0.0320742		1083.85	2.24001e+06	0.048386	1214.18	2.28527e+06	0.0531307	1077.76	2.24237e+06	0.0480635	673.959	2.19517e+06	0.0307019	320.513	1.42427e+06	0.0225036	331.266	739057	0.0448228	544.159	1.76508e+06	0.0308292	702.905	1.08308e+06	0.0648985
P162-PWY			0.00775941	0.00367248	0.0115976	0.0160564	0.711153	0.711153	-0.00383821	-0.0325468	0.0248704		86.0595	2.24001e+06	0.00384193	245.709	2.28527e+06	0.0107518	270.076	2.24237e+06	0.0120442	96.5804	2.19517e+06	0.00439967	44.3878	1.42427e+06	0.00311653	290.861	739057	0.0393556	56.1913	1.76508e+06	0.00318351	7.9585	1.08308e+06	0.000734799
PWY-7323			0.214844	0.0370907	0.196356	0.0815421	0.738028	0.738028	0.0184878	-0.122572	0.159548		4843.02	2.24001e+06	0.216206	5086.15	2.28527e+06	0.222562	3550.59	2.24237e+06	0.158341	5757.19	2.19517e+06	0.262266	2402.3	1.42427e+06	0.168669	1721.54	739057	0.232938	1435.66	1.76508e+06	0.081337	3276.11	1.08308e+06	0.30248
PWY-5677			0.00180513	0.00127031	0.00235278	0.00252284	0.752319	0.752319	-0.000547653	-0.0049075	0.0038122		28.7239	2.24001e+06	0.00128231	75.3149	2.28527e+06	0.00329567	0	2.24237e+06	0	58.0081	2.19517e+06	0.00264253	27.122	1.42427e+06	0.00190427	48.5116	739057	0.00656399	16.6422	1.76508e+06	0.00094286	0	1.08308e+06	0
PWY-6895			0.0282748	0.0136185	0.0352953	0.0346438	0.760674	0.760674	-0.00702056	-0.0672641	0.053223		859.285	2.24001e+06	0.0383608	939.733	2.28527e+06	0.0411213	145.964	2.24237e+06	0.00650935	595.059	2.19517e+06	0.0271076	146.663	1.42427e+06	0.0102974	701.436	739057	0.0949096	377.193	1.76508e+06	0.0213698	158.179	1.08308e+06	0.0146045
PWY-5154			0.186625	0.0450977	0.167735	0.0905907	0.761246	0.761246	0.0188896	-0.13766	0.175439		4098.26	2.24001e+06	0.182957	4387.85	2.28527e+06	0.192006	2739.33	2.24237e+06	0.122162	5474.18	2.19517e+06	0.249373	2181.88	1.42427e+06	0.153192	1534.92	739057	0.207686	549.698	1.76508e+06	0.031143	3020.92	1.08308e+06	0.278919
PWY-3781			0.00104742	0.00116286	0.000788621	0.000791922	0.762219	0.762219	0.000258802	-0.00179525	0.00231285		30.9231	2.24001e+06	0.00138049	64.1978	2.28527e+06	0.0028092	0	2.24237e+06	0	0	2.19517e+06	0	23.9191	1.42427e+06	0.00167939	0	739057	0	0	1.76508e+06	0	15.9765	1.08308e+06	0.00147509
PWY-7332			0.0927065	0.0287388	0.0830763	0.0455525	0.769143	0.769143	0.00963018	-0.070014	0.0892744		2153.09	2.24001e+06	0.0961199	1462.9	2.28527e+06	0.0640145	3097.34	2.24237e+06	0.138128	1592.9	2.19517e+06	0.0725639	414.511	1.42427e+06	0.0291034	550.948	739057	0.0745474	1294.38	1.76508e+06	0.0733328	1682.26	1.08308e+06	0.155322
POLYAMINSYN3-PWY			0.0101504	0.0115572	0.007825	0.00668445	0.775512	0.775512	0.00232544	-0.0177334	0.0223842		57.0341	2.24001e+06	0.00254616	675.947	2.28527e+06	0.0295784	9.5047	2.24237e+06	0.000423868	176.784	2.19517e+06	0.0080533	44.1513	1.42427e+06	0.00309992	132.642	739057	0.0179474	12.1697	1.76508e+06	0.000689472	103.577	1.08308e+06	0.00956318
GOLPDLCAT-PWY			0.00351512	0.0011712	0.00306575	0.00233436	0.779179	0.779179	0.000449371	-0.0035847	0.00448344		110.583	2.24001e+06	0.00493672	81.9167	2.28527e+06	0.00358455	37.801	2.24237e+06	0.00168576	84.5901	2.19517e+06	0.00385346	14.9843	1.42427e+06	0.00105207	50.8798	739057	0.00688442	22.7412	1.76508e+06	0.0012884	32.9053	1.08308e+06	0.00303811
TYRFUMCAT-PWY			0.000146176	0.000159529	0.000113605	0.000114044	0.784248	0.784248	3.25709e-05	-0.000251651	0.000316793		4.5247	2.24001e+06	0.000201995	8.7459	2.28527e+06	0.000382707	0	2.24237e+06	0	0	2.19517e+06	0	3.4375	1.42427e+06	0.000241352	0	739057	0	0	1.76508e+06	0	2.3077	1.08308e+06	0.000213067
PWY-1269			0.0832667	0.026172	0.0754229	0.0423077	0.795698	0.795698	0.00784381	-0.0659768	0.0816645		1711.95	2.24001e+06	0.076426	2025.91	2.28527e+06	0.0886509	1065.24	2.24237e+06	0.0475049	2644.86	2.19517e+06	0.120485	960.974	1.42427e+06	0.0674713	682.232	739057	0.0923112	225.363	1.76508e+06	0.0127679	1398.71	1.08308e+06	0.129141
PENTOSE-P-PWY			0.205583	0.0459737	0.193081	0.0669836	0.799852	0.799852	0.0125028	-0.105965	0.130971		4232.69	2.24001e+06	0.188959	5398.97	2.28527e+06	0.236251	3112.8	2.24237e+06	0.138817	5670.27	2.19517e+06	0.258306	2140.28	1.42427e+06	0.150272	1921.29	739057	0.259966	1865.79	1.76508e+06	0.105706	2776.8	1.08308e+06	0.256379
GLUCONEO-PWY			0.773093	0.0800269	0.732837	0.264369	0.814652	0.814652	0.0402567	-0.425838	0.506351		17399.2	2.24001e+06	0.776747	18209.5	2.28527e+06	0.796821	14538.4	2.24237e+06	0.648349	19108	2.19517e+06	0.870457	12135.6	1.42427e+06	0.85206	6324.5	739057	0.855754	4931.75	1.76508e+06	0.279407	10225.7	1.08308e+06	0.944125
PWY-6700			0.171918	0.045141	0.185422	0.0830822	0.815214	0.815214	-0.0135041	-0.157282	0.130274		3537.55	2.24001e+06	0.157926	4572.86	2.28527e+06	0.200102	2363.65	2.24237e+06	0.105409	4922.38	2.19517e+06	0.224237	2027.16	1.42427e+06	0.142329	1758.94	739057	0.237999	1298.6	1.76508e+06	0.073572	3117	1.08308e+06	0.287789
POLYAMSYN-PWY			0.0331812	0.00607052	0.0342361	0.00459677	0.818923	0.818923	-0.0010549	-0.0120068	0.00989702		666.486	2.24001e+06	0.0297538	996.778	2.28527e+06	0.0436175	688.872	2.24237e+06	0.0307207	628.542	2.19517e+06	0.0286329	495.984	1.42427e+06	0.0348237	284.621	739057	0.0385114	469.598	1.76508e+06	0.0266049	400.789	1.08308e+06	0.0370044
P164-PWY			0.182247	0.0420981	0.174162	0.0501018	0.837858	0.837858	0.00808436	-0.0850344	0.101203		4181.26	2.24001e+06	0.186663	3629.18	2.28527e+06	0.158808	5562.37	2.24237e+06	0.248057	2973.57	2.19517e+06	0.135459	1346.37	1.42427e+06	0.0945303	1281.53	739057	0.1734	3513.82	1.76508e+06	0.199075	2487.25	1.08308e+06	0.229645
P108-PWY			0.197423	0.0509692	0.211794	0.107408	0.84375	0.84375	-0.0143701	-0.200034	0.171294		4019.21	2.24001e+06	0.179429	5358.3	2.28527e+06	0.234471	2750.34	2.24237e+06	0.122653	5556.88	2.19517e+06	0.253141	2907.92	1.42427e+06	0.204169	1851.94	739057	0.250581	842.361	1.76508e+06	0.0477238	3733.4	1.08308e+06	0.3447
NAD-BIOSYNTHESIS-II			0.00429151	0.00253378	0.00469409	0.00250966	0.851438	0.851438	-0.00040258	-0.00544089	0.00463573		187.37	2.24001e+06	0.00836469	89.9615	2.28527e+06	0.00393658	31.8362	2.24237e+06	0.00141975	75.6245	2.19517e+06	0.00344504	23.9191	1.42427e+06	0.00167939	38.7309	739057	0.00524059	149.222	1.76508e+06	0.00845412	36.8496	1.08308e+06	0.00340228
FASYN-ELONG-PWY			0.256727	0.0689816	0.240321	0.126934	0.852408	0.852408	0.0164057	-0.203261	0.236073		5545.32	2.24001e+06	0.247558	6198.46	2.28527e+06	0.271235	3527.18	2.24237e+06	0.157297	7701.04	2.19517e+06	0.350817	3265.91	1.42427e+06	0.229304	2211.04	739057	0.29917	769.644	1.76508e+06	0.043604	4215.43	1.08308e+06	0.389206
PWY-6467			0.0779916	0.0248114	0.0731194	0.0422292	0.87016	0.87016	0.00487221	-0.0684964	0.0782408		1640.24	2.24001e+06	0.0732248	1882.39	2.28527e+06	0.0823706	973.13	2.24237e+06	0.0433973	2479.97	2.19517e+06	0.112974	934.5	1.42427e+06	0.0656125	653.92	739057	0.0884804	191.33	1.76508e+06	0.0108398	1381.42	1.08308e+06	0.127545
NAGLIPASYN-PWY			0.0866387	0.0275618	0.0812268	0.0469161	0.870182	0.870182	0.00541192	-0.0760991	0.0869229		1821.69	2.24001e+06	0.0813253	2091.12	2.28527e+06	0.0915045	1081.26	2.24237e+06	0.0482193	2755.07	2.19517e+06	0.125506	1038.09	1.42427e+06	0.0728854	726.351	739057	0.0982808	212.506	1.76508e+06	0.0120395	1534.75	1.08308e+06	0.141701
ARG+POLYAMINE-SYN			0.0629212	0.010824	0.0643265	0.00979906	0.873129	0.873129	-0.00140529	-0.0220813	0.0192708		1273.82	2.24001e+06	0.0568666	1863.97	2.28527e+06	0.0815646	1305.81	2.24237e+06	0.0582335	1207.79	2.19517e+06	0.05502	942.481	1.42427e+06	0.0661729	537.854	739057	0.0727757	844.741	1.76508e+06	0.0478586	763.562	1.08308e+06	0.0704988
LEU-DEG2-PWY			0.000224757	0.000245014	0.000196781	0.000197579	0.882915	0.882915	2.79764e-05	-0.000421568	0.000477521		6.9789	2.24001e+06	0.000311557	13.4253	2.28527e+06	0.000587471	0	2.24237e+06	0	0	2.19517e+06	0	5.9628	1.42427e+06	0.000418656	0	739057	0	0	1.76508e+06	0	3.9908	1.08308e+06	0.000368466
PWY-5920			0.00020371	0.000352837	0.000165104	0.000285968	0.887972	0.887972	3.86065e-05	-0.000609742	0.000686955		18.2525	2.24001e+06	0.000814841	0	2.28527e+06	0	0	2.24237e+06	0	0	2.19517e+06	0	9.4061	1.42427e+06	0.000660415	0	739057	0	0	1.76508e+06	0	0	1.08308e+06	0
P341-PWY			0.030522	0.0154977	0.0284897	0.0186315	0.889424	0.889424	0.00203229	-0.0324815	0.0365461		879.415	2.24001e+06	0.0392595	298.094	2.28527e+06	0.0130442	1151.11	2.24237e+06	0.0513344	405.009	2.19517e+06	0.01845	72.3612	1.42427e+06	0.00508058	182.823	739057	0.0247374	475.59	1.76508e+06	0.0269445	619.486	1.08308e+06	0.0571964
PWY-181			0.000696636	0.000735519	0.000778088	0.000781288	0.899711	0.899711	-8.1452e-05	-0.00159869	0.00143579		23.7339	2.24001e+06	0.00105955	39.4666	2.28527e+06	0.001727	0	2.24237e+06	0	0	2.19517e+06	0	23.5869	1.42427e+06	0.00165607	0	739057	0	0	1.76508e+06	0	15.7728	1.08308e+06	0.00145628
PWY-6906			0.000296381	0.000299133	0.00026578	0.00027036	0.899759	0.899759	3.06002e-05	-0.000540425	0.000601625		11.9953	2.24001e+06	0.000535503	14.8547	2.28527e+06	0.000650019	0	2.24237e+06	0	0	2.19517e+06	0	8.5689	1.42427e+06	0.000601634	0	739057	0	0	1.76508e+06	0	4.9983	1.08308e+06	0.000461487
PWY-621			1.26044	0.0393686	1.25361	0.0993128	0.917299	0.917299	0.00682711	-0.165806	0.179461		28976.6	2.24001e+06	1.29359	27302.5	2.28527e+06	1.19472	28378	2.24237e+06	1.26553	28271.9	2.19517e+06	1.28791	20072	1.42427e+06	1.40928	8620.55	739057	1.16643	22429.1	1.76508e+06	1.27071	12650.7	1.08308e+06	1.16803
PWY0-42			0.000123471	0.000131603	0.000114426	0.000118616	0.93244	0.93244	9.04574e-06	-0.000241898	0.00025999		4.0888	2.24001e+06	0.000182535	7.1152	2.28527e+06	0.000311351	0	2.24237e+06	0	0	2.19517e+06	0	3.8889	1.42427e+06	0.000273045	0	739057	0	0	1.76508e+06	0	2	1.08308e+06	0.000184658
PWY-6507			0.15459	0.0530748	0.159054	0.0745693	0.935717	0.935717	-0.00446369	-0.137206	0.128279		1860.38	2.24001e+06	0.0830524	4313.78	2.28527e+06	0.188764	2847.59	2.24237e+06	0.12699	4819.61	2.19517e+06	0.219555	1799.54	1.42427e+06	0.126348	1471.4	739057	0.199092	997.939	1.76508e+06	0.056538	2753.62	1.08308e+06	0.254238
PWY-1622			0.000313357	0.00031513	0.00029675	0.000306909	0.94999	0.94999	1.66069e-05	-0.000604937	0.00063815		12.981	2.24001e+06	0.000579507	15.4009	2.28527e+06	0.00067392	0	2.24237e+06	0	0	2.19517e+06	0	6.8757	1.42427e+06	0.000482752	0	739057	0	0	1.76508e+06	0	7.6276	1.08308e+06	0.000704248
PWY-5747			0.000126541	0.000134045	0.000119886	0.000126062	0.952093	0.952093	6.655e-06	-0.000253537	0.000266847		4.2683	2.24001e+06	0.000190548	7.2127	2.28527e+06	0.000315617	0	2.24237e+06	0	0	2.19517e+06	0	4.2	1.42427e+06	0.000294888	0	739057	0	0	1.76508e+06	0	2	1.08308e+06	0.000184658
THISYN-PWY			0.138554	0.03638	0.14076	0.0722793	0.964391	0.964391	-0.0022061	-0.127116	0.122703		2699.42	2.24001e+06	0.12051	3436.55	2.28527e+06	0.150378	2077.03	2.24237e+06	0.0926265	4186.21	2.19517e+06	0.190701	1731.35	1.42427e+06	0.121561	1320.98	739057	0.178738	602.482	1.76508e+06	0.0341335	2476	1.08308e+06	0.228607
LACTOSECAT-PWY			0.0140111	0.0186743	0.0145383	0.0171414	0.972438	0.972438	-0.000527258	-0.0364015	0.035347		0	2.24001e+06	0	1042.81	2.28527e+06	0.045632	11.9648	2.24237e+06	0.000533578	216.853	2.19517e+06	0.00987865	62.9607	1.42427e+06	0.00442056	323.103	739057	0.0437183	9.6473	1.76508e+06	0.000546566	102.545	1.08308e+06	0.00946789
POLYISOPRENSYN-PWY			0.243675	0.0631267	0.244968	0.0909003	0.98458	0.98458	-0.00129372	-0.162382	0.159794		5275.08	2.24001e+06	0.235494	5869.19	2.28527e+06	0.256827	3422.39	2.24237e+06	0.152623	7238.68	2.19517e+06	0.329754	3150.61	1.42427e+06	0.221209	2051.66	739057	0.277605	2034.52	1.76508e+06	0.115265	3961.86	1.08308e+06	0.365794
PWY-6353			0.155835	0.0133234	0.156034	0.0373508	0.993524	0.993524	-0.000198507	-0.0654634	0.0650664		3773.33	2.24001e+06	0.168452	3880.41	2.28527e+06	0.169801	3221.62	2.24237e+06	0.14367	3104.38	2.19517e+06	0.141418	2294.96	1.42427e+06	0.161132	1239.57	739057	0.167723	1699.32	1.76508e+06	0.0962749	2155.4	1.08308e+06	0.199006
