# Supplementary material for: Gut microbes shape microglia and cognitive function during malnutrition
Source: Glia. 2022 Jan 12;70(5):820–41. doi: 10.1002/glia.24139 (PMC9305450; doi:10.1002/glia.24139)
Supplement: Supplementary file 6 — Figure S2 Malnutrition and microbes influence behavior and cognition in MAL‐BG model (a) Total immobility “resting” (left) and OFZ immobility (right) during the OFT, n = 21 CON, 22 MAL, 17 MAL‐BG. (b) Total distance traveled, representative OFT experiment. (c) Set‐up (left) and results (right) from the light–dark test. A measure of anxiety‐like behavior, the light–dark box is comprised of an open light region and enclosed dark region. CON, MAL, and MAL‐BG exhibit comparable behavior within the light–dark box. (d) NORT schematic showing the familiarization and recall set‐up. During familiarization, mice exhibit impartial object exploration (interaction ratio ~ 1). All groups distinguished the novel object during recall (novel: old interaction ratio > 1). NORT interactions were scored by a blinded observer. (e) Total mouse‐object interaction time (novel and old object interaction) for the NORT as recorded by a blinded observer. (f) MWMT set‐up: during habituation, mice were released from the same position and learned to locate a visible platform, platform location moved after each trial. During learning phases (acquisition, reversal) individual mice attempted to locate a hidden platform based on spatial memory and external cues. Mice entered the pool at variable locations (north, south, east, and west quadrants); trial order and location entries were randomized prior to testing. Habituation and learning trials lasted 60 s each with a rest period. Individual mice were placed in an empty MWM (30 s swim) 24 h following the final acquisition and reversal trial. (g) Average swim speed for the initial (top) and final (bottom) free swims. (h) The escape latency for the initial reversal learning trial. Mice that failed to locate the new platform location within 60 s were gently guided to the platform, following trial (failed trials represented at the dotted line). (i) Total entries to the prior platform location of each mouse across four trials, for the 1st (top) and 2nd (bot [file GLIA-70-820-s005.zip]

Archive with 2 entries (2 files):
- GLIA_24139_FigureS2a.tif
- GLIA_24139_FigureS2b.tif
