# Supplementary material for: Gut microbes shape microglia and cognitive function during malnutrition
Source: Glia. 2022 Jan 12;70(5):820–41. doi: 10.1002/glia.24139 (PMC9305450; doi:10.1002/glia.24139)
Supplement: Supplementary file 8 — Figure S4 Altered functional profile in MAL‐BG microglia (a) RNA‐Seq was conducted on CD11b+ population from whole brain tissue, n = 4 CON, 5 MAL, and 7 MAL‐BG. Representative flow cytometry gating verifying microglial enrichment (CD11bhigh/CD45low population) following Miltenyi Biotec Adult Brain Dissociation kit and CD11b separation. (b) Representative flow cytometry gating (left) of CX3CR1 gMFI and frequency (% microglia) from an independent cohort (right), supporting RNA‐Seq findings, n = 5 CON, 6 MAL, 12 MAL‐BG. (c) Whole brain qPCR results from an independent mouse cohort: while assessed DEGs did not reach statistical significance by RT‐qPCR, overall patterns support microglial Sirpa (phagocytic marker) and Ctsd (lysosomal marker) RNA‐Seq results. Fold change and ddct values plotted, Hprt provided the endogenous control. (d) ReactomePA network enrichment visualizations for MAL‐BG versus CON (left) and CON versus MAL‐BG (right): Padj < 0.05, FC >1.5, data from RNA‐Seq experiment in a. Bar graphs indicate mean and SEM with statistical significance determined by Kruskal‐Wallis with post hoc Dunn's test [file GLIA-70-820-s011.zip]

Archive with 2 entries (2 files):
- GLIA_24139_FigureS4a.tif
- GLIA_24139_FigureS4b.tif
