# Supplementary material for: Gut microbes shape microglia and cognitive function during malnutrition
Source: Glia. 2022 Jan 12;70(5):820–41. doi: 10.1002/glia.24139 (PMC9305450; doi:10.1002/glia.24139)
Supplement: Supplementary file 9 — Figure S5 The MAL‐BG brain lacks significant neuroinflammation and BBB disruption (a) Proinflammatory cytokines (TNF‐α, IL‐6) from cortical brain tissues, cytokine levels normalized to tissue weight (n = 19 CON, 21 MAL, 16–17 MAL‐BG), data from three independent experiments. (b) TNF‐α and IL‐6 levels in CON, MAL, and MAL‐BG sera, data from two independent experiments, n = 17 CON, 18 MAL, 14 MAL‐BG. (c) Representative flow cytometry gating for inflammatory microglia panel. Microglia reported as CD11bhigh/F480high within a CD45low cell population. (d) Percent microglia of CON, MAL, and MAL‐BG cells following microglia isolation. Microglia identified as CD11bhigh/F480high within a CD45low cell population. TLR4, CD86, and MHC Class II gMFI and frequency (% microglia) presented. (e) MAL‐BG mice exhibit a decrease in Tjp1 (tight junction protein 1, zonula occludens 1) expression; qPCR from murine small intestine (ileal tissue), n = 10. Detailed GI permeability measures presented in Brown et al., 2015. (f) Quantification of IgG immunostaining revealed low levels of IgG antibodies within the brain parenchyma, n = 4/experimental group. High‐IgG presence in control photothrombotic brain tissue (ischemic stroke model), data not reported. (g) Averaged biocytin fluorescent intensity following biocytin‐TMR tail‐vein injection. (h) Biocytin‐TMR intensity across murine CNS slices, each line represents a mouse, symbols denote slice, n = 4/group. (i) Representative CON, MAL, and MAL‐BG cortical slices (bottom) with matched rostral ➔ caudal CNS images, biocytin‐TMR appears white. IgG and biocytin data from the same experimental dataset. Bar graphs indicate mean and SEM with statistical significance determined by Mann–Whitney two‐tailed test (qPCR), Kruskal‐Wallis with post hoc Dunn's test (flow cytometry), or one‐way ANOVA with post hoc Dunnett's test (cytokines, IgG, biocytin); CBLM, cerebellum; gMFI, geometric mean fluorescence intensity; n.s., not significant; PFC, prefrontal corte [file GLIA-70-820-s004.zip]

Archive with 2 entries (2 files):
- GLIA_24139_FigureS5a.tif
- GLIA_24139_FigureS5b.tif
