# Supplementary material for: Gut microbes shape microglia and cognitive function during malnutrition
Source: Glia. 2022 Jan 12;70(5):820–41. doi: 10.1002/glia.24139 (PMC9305450; doi:10.1002/glia.24139)
Supplement: Supplementary file 11 — Figure S7 Diet and fecal‐oral contamination alter gut microbiota and promote systemic oxidative stress (a) β (Unweighted UniFrac) and α (Shannon) diversity analyses from 16S rRNA fecal microbiota data, microbiome analyses conducted using QIIME2 (v. 2018.2), n = 4/group. (b) Relative abundance of MAL‐BG gavage components, including Parabacteroides distasonis and Bacteroides ovatus, as well as the Bacteroides genus and Enterobacteriaceae family (E. coli family). (c) PICRUSt analyses to explore functionality shifts between MAL and MAL‐BG fecal microbiome, pathways annotated with MetaCyc (lower left table), only Padj < 0.01 presented, full PICRUSt output in Supplemental File 3b. Microbiome analyses from the same experiment. Graphs presented in b indicate mean and SEM with statistical significance determined by Kruskal‐Wallis with post hoc Dunn's test; CI, confidence intervals; n.s., not significant [file GLIA-70-820-s002.zip]

Archive with 2 entries (2 files):
- GLIA_24139_FigureS7a.tif
- GLIA_24139_FigureS7b.tif
