# Supplementary material for: Gut microbes shape microglia and cognitive function during malnutrition
Source: Glia. 2022 Jan 12;70(5):820–41. doi: 10.1002/glia.24139 (PMC9305450; doi:10.1002/glia.24139)
Supplement: Supplementary file 12 — Figure S8 PAO diet shapes cognition and systemic PUFA profiling (a) Model of dietary PAO (ω3 PUFA/antioxidant‐associated supplement) intervention. A subset of the CON and MAL‐BG models (MBG) were placed on isocaloric CON‐PAO and MBG‐PAO diets. The PAO diet; however, contained an ω3 PUFA fat source and was enriched with elevated antioxidant‐associated vitamins, see Supplemental File 1 for full dietary breakdown. Data was assessed 54 days following start of the diet. (b) PAO mice displayed increased weight faltering (left) and stunting (tail length: right), compared to respective controls. (c) Chow consumption data from two cages (n = 8/group) across a 24 h timepoint approximately halfway through study. (d) Swim speed averaged across four trials from Day 1A (initial acquisition learning: left) and final experimental day (Day 2R: right). (e) Total entries within the prior platform area for each mouse/day of reversal learning (left = Day 1R left, right = Day 2R). (f) Microglial morphology (cell volume, territory volume, and endpoints) quantified with 3DMorph software and normalized to the CON group. (g) Percent of mice that exhibited microglial phagocytic feature/s within hippocampal regions (h) Relative PUFA abundance from cortical tissue normalized to CON mice. (i) Ratio of mol% ω3/ω6 PUFA levels from liver tissue. (j) Oxidative profiling from cortical tissue: HAVA (protein oxidation), CEL (glycoxidation), CML (glycoxidation/lipoxidation), and MDAL (PUFA lipoxidation). Data normalized to mol lysine. Panels from same experimental round (n = 5–8/group). Bar graphs present mean and SEM with statistical significance determined by one‐way ANOVA with post hoc Tukey's test (MWMT, microglia, fatty acid analyses) or Kruskal‐Wallis post hoc Dunn's test (chow consumption): MWMT, Morris water maze test; n.s., not significant [file GLIA-70-820-s010.zip]

Archive with 2 entries (2 files):
- GLIA_24139_FigureS8a.tif
- GLIA_24139_FigureS8b.tif
